# Supplementary material for: Sequential Inhibition of PARP and BET as a Rational Therapeutic Strategy for Glioblastoma
Source: Adv Sci (Weinh). 2024 Jun 19;11(30):2307747. doi: 10.1002/advs.202307747 (PMC11321613; doi:10.1002/advs.202307747)
Supplement: Supplementary file 2 — Supplemental Table 1 [file ADVS-11-2307747-s003.xlsx]

## Sheet: DEGs
gene symbol	baseMean	log2FoldChange	lfcSE	stat	pvalue	padj
FTL	78696	2.04138	0.0517382	39.4559	0	0
PEG10	90549.8	4.0824	0.0503027	81.1567	0	0
TMEM158	22076.1	-2.29517	0.0530823	-43.2379	0	0
TXNIP	24405.4	2.09222	0.0527888	39.6338	0	0
ERRFI1	7791.73	-2.1739	0.0555988	-39.0997	0	0
TOP2A	6217.06	-3.7419	0.0636954	-58.7469	0	0
BRD2	8780.71	2.12247	0.0548884	38.6687	0	0
FOSL1	4759.49	-4.57403	0.0769406	-59.4488	0	0
CCND1	4160.35	-2.97402	0.0782234	-38.0196	0	0
ANLN	3674.63	-3.09172	0.0748464	-41.3076	0	0
MKI67	3511.49	-3.7548	0.0820791	-45.7462	0	0
TPX2	3246.06	-3.48235	0.0705515	-49.359	0	0
CENPF	2886.86	-3.4624	0.0743474	-46.5706	0	0
ASPM	2751.19	-3.70376	0.0745353	-49.6913	0	0
CLU	5132.67	2.8925	0.0619678	46.6774	0	0
CITED2	4727.49	2.55572	0.0678839	37.6485	0	0
PLK1	2246.16	-3.61318	0.080132	-45.0904	0	0
BIRC5	2350.16	-2.61121	0.0686758	-38.0223	0	0
CCNB1	1972.13	-3.33709	0.0839705	-39.7413	0	0
CCNA2	1704.03	-3.88437	0.0895076	-43.397	0	0
UBE2C	1644.98	-4.07724	0.0941317	-43.3142	0	0
UHRF1	1480.26	-3.88102	0.100031	-38.7984	0	0
MCM5	1320.45	-4.03235	0.107285	-37.5855	0	0
PRR11	1339.86	-3.76848	0.101019	-37.3047	1.3759e-304	1.17405e-301
CEP55	1248.19	-3.87131	0.104117	-37.1824	1.31467e-302	1.07693e-299
HJURP	1135.26	-4.16068	0.112105	-37.114	1.66968e-301	1.31513e-298
TACC3	2021.25	-3.113	0.0843475	-36.9069	3.58405e-298	2.71843e-295
GAPDH	212622	1.70977	0.0463686	36.8734	1.23523e-297	9.03437e-295
AURKA	1384.53	-3.48928	0.0947239	-36.8363	4.84902e-297	3.42424e-294
MT1X	2526.21	2.98743	0.0812323	36.7764	4.39873e-296	3.00272e-293
ARRDC4	3693.12	2.47417	0.0673526	36.7345	2.05584e-295	1.35812e-292
LMNB1	1503.35	-3.57149	0.0972298	-36.7324	2.21734e-295	1.41903e-292
NRP2	14611.1	2.10319	0.0578905	36.3304	5.35416e-289	3.32266e-286
CDC20	2254.71	-3.12285	0.0861671	-36.2417	1.34081e-287	8.076e-285
HILPDA	23053.3	2.5873	0.071671	36.0997	2.2958e-285	1.34331e-282
SAT1	3479.86	2.41064	0.0669697	35.9959	9.68872e-284	5.51154e-281
HIST1H2AC	880.634	4.75658	0.132973	35.7711	3.11414e-280	1.72364e-277
SPAG5	1203.9	-3.52569	0.0991529	-35.5581	6.21812e-277	3.35108e-274
KIF2C	1218.63	-3.74638	0.106533	-35.1666	6.49107e-271	3.40848e-268
UBE2H	10241.8	1.79288	0.051231	34.9961	2.58281e-268	1.32233e-265
KIF18B	1094.76	-4.39505	0.125631	-34.9838	3.9687e-268	1.98232e-265
SH2B3	3078.83	-2.27135	0.0649483	-34.9716	6.07862e-268	2.96391e-265
NSD2	4560.6	-2.34669	0.0671701	-34.9366	2.07168e-267	9.86651e-265
GTSE1	1243.11	-3.59398	0.10299	-34.8963	8.45974e-267	3.93743e-264
NCAPG2	2996.98	-2.31057	0.066332	-34.8334	7.60733e-266	3.46201e-263
HEXIM1	3541.89	2.46771	0.070915	34.7981	2.59592e-265	1.15569e-262
RACGAP1	1617.88	-3.08405	0.0889319	-34.6788	1.64606e-263	7.17229e-261
FOXM1	2098.89	-2.55948	0.0740669	-34.5563	1.14471e-261	4.88386e-259
CXCL8	2738.8	-3.2028	0.0932929	-34.3306	2.73921e-258	1.14482e-255
TCF19	1974.98	-2.52853	0.0738156	-34.2547	3.71688e-257	1.52236e-254
KIF23	1134.95	-3.38199	0.0987603	-34.2445	5.27237e-257	2.11711e-254
KIF20A	1170.66	-3.26667	0.0957626	-34.1122	4.86804e-255	1.91716e-252
SHCBP1	896.413	-4.22037	0.123922	-34.0566	3.24264e-254	1.25294e-251
ARHGAP11A	1143.75	-3.38784	0.0994823	-34.0547	3.46063e-254	1.31241e-251
F3	3846.03	-2.33038	0.0684451	-34.0475	4.42311e-254	1.64693e-251
MCM3	2650.18	-2.30995	0.0681248	-33.9077	5.13537e-252	1.87799e-249
PNRC1	4023.15	2.09623	0.0618717	33.8803	1.30033e-251	4.67183e-249
PLOD2	51176.9	1.90353	0.0562788	33.8232	8.98034e-251	3.17084e-248
RRM2	1663.86	-3.4838	0.103967	-33.5087	3.60428e-246	1.25105e-243
CKAP2L	871.251	-3.94782	0.119631	-33	8.12609e-239	2.77357e-236
CIT	1628.91	-2.9393	0.0891981	-32.9525	3.89264e-238	1.30684e-235
HMGB2	2122.49	-2.75133	0.0839008	-32.7926	7.50938e-236	2.4804e-233
NABP1	2284.38	2.41891	0.0738394	32.7591	2.25487e-235	7.32975e-233
DEPDC1	1050.66	-4.26601	0.131246	-32.504	9.35943e-232	2.99487e-229
PSAP	17152.6	1.5554	0.0479191	32.4588	4.07112e-231	1.28265e-228
ECT2	1716.48	-2.55321	0.0791277	-32.2669	2.03608e-228	6.31772e-226
MGLL	1697.63	-2.7046	0.083857	-32.2525	3.24701e-228	9.92471e-226
CDCA8	854.941	-3.78325	0.11841	-31.9504	5.34217e-224	1.60886e-221
BNIP3	42557.5	1.9379	0.0607605	31.894	3.2326e-223	9.59428e-221
MYBL2	2527.04	-2.55842	0.0803972	-31.8222	3.19271e-222	9.34049e-220
KIF11	1298.52	-3.04128	0.0957863	-31.7507	3.10491e-221	8.9557e-219
NQO1	11519.1	1.703	0.0537291	31.6961	1.76084e-220	5.00836e-218
SHISAL1	961.724	-3.64641	0.115374	-31.605	3.14729e-219	8.82923e-217
HIST2H2BE	690.541	5.42493	0.172482	31.4521	3.92591e-217	1.08647e-214
CDK1	1388.54	-3.46348	0.11047	-31.3523	9.04747e-216	2.47044e-213
IQCN	663.182	4.40456	0.141566	31.1131	1.60107e-212	4.31424e-210
GBE1	15116.4	1.84567	0.0594418	31.0501	1.13837e-211	3.02761e-209
BUB1	1749.43	-2.74732	0.0885502	-31.0256	2.43498e-211	6.39308e-209
PNMA1	8839.64	1.54778	0.049913	31.0096	4.00506e-211	1.03822e-208
CCNB2	854.625	-3.45748	0.111686	-30.9572	2.02947e-210	5.19519e-208
EMP1	2135.3	-2.38604	0.077601	-30.7476	1.31827e-207	3.33295e-205
MCM4	3016.47	-1.95191	0.0635732	-30.7033	5.13812e-207	1.28321e-204
KIFC1	1031.94	-3.93467	0.128376	-30.6495	2.68097e-206	6.61488e-204
MXD4	3076.76	2.05967	0.0672785	30.6141	7.9382e-206	1.93531e-203
WEE1	788.815	-3.58148	0.11774	-30.4185	3.12926e-203	7.5393e-201
SLCO4A1	788.353	-5.88292	0.19428	-30.2806	2.0619e-201	4.90997e-199
CDCA5	849.606	-3.53852	0.117169	-30.2	2.36878e-200	5.57588e-198
PLAU	948.167	-3.04302	0.101498	-29.9811	1.73193e-197	4.03048e-195
NCAPG	1015.34	-3.02136	0.10159	-29.7406	2.29426e-194	5.27912e-192
PBK	931.999	-4.10733	0.13825	-29.7094	5.80244e-194	1.32031e-191
SLC43A3	1153.95	-3.01797	0.101953	-29.6015	1.42805e-192	3.21373e-190
STMN1	4002.03	-2.36994	0.0800894	-29.5911	1.94255e-192	4.32408e-190
TROAP	721.525	-4.05169	0.138083	-29.3424	2.98567e-189	6.57458e-187
GPX4	8360.01	1.55724	0.0530961	29.3287	4.46597e-189	9.72964e-187
WNT5A	3338.03	-2.12123	0.0725796	-29.2263	8.97667e-188	1.93509e-185
INCENP	1217.76	-2.80241	0.0960204	-29.1856	2.95527e-187	6.30427e-185
FANCI	937.956	-2.86854	0.0983629	-29.1628	5.75015e-187	1.21399e-184
ATP8A1	728.433	3.29546	0.113109	29.1353	1.28415e-186	2.68348e-184
MELK	1022.52	-3.23469	0.111512	-29.0077	5.26466e-185	1.08904e-182
MCM6	2350.16	-2.04574	0.0706931	-28.9382	3.94481e-184	8.07858e-182
MCM7	1707.4	-2.50877	0.0868145	-28.8981	1.26317e-183	2.56123e-181
ATAD2	1902.53	-2.23248	0.0773405	-28.8656	3.22588e-183	6.47674e-181
CENPE	1215.39	-3.33079	0.115563	-28.8223	1.12852e-182	2.24379e-180
BRCA1	685.73	-3.41434	0.118642	-28.7785	3.98146e-182	7.84003e-180
NEAT1	21904.5	2.32315	0.0809011	28.7159	2.41666e-181	4.71342e-179
HIST1H2BD	565.203	5.66494	0.197682	28.6568	1.31894e-180	2.54816e-178
KPNA2	4040.89	-1.99729	0.0697248	-28.6453	1.83585e-180	3.51368e-178
NRIP1	1853.97	2.21422	0.0773406	28.6295	2.8866e-180	5.47357e-178
NT5E	9395.76	-1.5779	0.0552982	-28.5344	4.3926e-179	8.25285e-177
CIRBP	3738.68	1.76023	0.0617011	28.5283	5.22258e-179	9.72302e-177
TUBA1B	11407	-1.66175	0.0582651	-28.5205	6.52921e-179	1.20461e-176
LMNB2	5901.74	-1.94275	0.0682801	-28.4527	4.51721e-178	8.25963e-176
KIF22	851.635	-3.06669	0.108177	-28.3487	8.69059e-177	1.575e-174
ACTN1	5690.62	-1.84177	0.0650324	-28.3208	1.91701e-176	3.44372e-174
CDCA3	646.659	-3.59082	0.126865	-28.3042	3.06654e-176	5.46083e-174
CLIC1	7021.26	-1.57751	0.0557454	-28.2984	3.61602e-176	6.38383e-174
PNPLA2	4037.42	1.95277	0.069181	28.227	2.72658e-175	4.77244e-173
ADM	8648.03	1.64523	0.0584128	28.1656	1.54287e-174	2.67767e-172
MAFB	1663.35	2.15301	0.0765074	28.1412	3.07296e-174	5.28834e-172
COL6A3	32285.3	-1.96997	0.0700152	-28.1364	3.51951e-174	6.00634e-172
PHF19	639.311	-3.49328	0.124217	-28.1224	5.2189e-174	8.83288e-172
KNTC1	1085.05	-2.84182	0.101065	-28.1189	5.75536e-174	9.66098e-172
POLR2A	6518.67	1.72096	0.0613242	28.0634	2.74489e-173	4.57013e-171
FAM83D	1089.76	-2.80738	0.100187	-28.0215	8.89761e-173	1.46947e-170
ANP32B	1819.73	-2.33581	0.0839175	-27.8346	1.65486e-170	2.71119e-168
APLP2	12302.4	1.34703	0.0484791	27.7857	6.45741e-170	1.04953e-167
IQGAP3	940.867	-3.63781	0.131305	-27.705	6.07205e-169	9.79131e-167
AURKB	628.097	-3.71304	0.134209	-27.6661	1.7849e-168	2.85571e-166
ZWINT	811.337	-3.24546	0.117469	-27.6283	5.08835e-168	8.07785e-166
ASF1B	799.725	-2.90955	0.105563	-27.5622	3.16372e-167	4.98384e-165
CHAF1A	728.677	-3.02099	0.109721	-27.5334	6.98858e-167	1.09251e-164
TRIML2	626.28	-5.96974	0.217073	-27.501	1.70776e-166	2.64949e-164
KNL1	879.662	-2.82402	0.10293	-27.4362	1.01445e-165	1.56203e-163
PPP1R3C	2614.46	1.85477	0.0676414	27.4206	1.55604e-165	2.37806e-163
NEURL1B	600.746	-4.28299	0.156597	-27.3503	1.0706e-164	1.62406e-162
E2F1	1042.65	-3.32055	0.12185	-27.2512	1.60773e-163	2.42093e-161
RRAD	9550.25	2.0004	0.0734513	27.2344	2.54266e-163	3.80081e-161
JUND	9153.29	1.73644	0.0637944	27.2193	3.83701e-163	5.69407e-161
PFKFB3	11001.7	1.5573	0.0573157	27.1706	1.44479e-162	2.12863e-160
MLPH	1356.94	-2.24627	0.0833327	-26.9554	4.9241e-160	7.2029e-158
CIP2A	746.403	-3.18309	0.118249	-26.9186	1.33193e-159	1.93451e-157
SPOCD1	670.488	-3.65467	0.13604	-26.8646	5.69723e-159	8.21645e-157
KIFC3	1131.45	-2.74146	0.102194	-26.8261	1.60416e-158	2.29731e-156
KIF4A	1064.46	-2.46927	0.0920816	-26.8161	2.09647e-158	2.9815e-156
FOXO3	3181.82	1.89777	0.0707713	26.8155	2.13199e-158	3.0111e-156
NFATC4	733.708	-3.12581	0.116822	-26.7571	1.02182e-157	1.43328e-155
AOX1	677.594	-3.04593	0.114082	-26.6995	4.7723e-157	6.64843e-155
SGO2	950.401	-2.6078	0.0978224	-26.6585	1.42771e-156	1.97555e-154
TMPO	1220.44	-2.87515	0.107884	-26.6504	1.7712e-156	2.43439e-154
SAMD11	3933.22	1.95446	0.0734236	26.619	4.09537e-156	5.59127e-154
KIF14	523.467	-4.23754	0.160668	-26.3745	2.69091e-153	3.64947e-151
NDC80	596.845	-4.0864	0.155766	-26.2341	1.08452e-151	1.46117e-149
NUF2	507.727	-3.83869	0.146519	-26.1992	2.71298e-151	3.63132e-149
ADI1	2090.42	1.82807	0.0700675	26.0902	4.71393e-150	6.26861e-148
ULK1	4754.14	1.71072	0.0657322	26.0256	2.54472e-149	3.36215e-147
TK1	3093.79	-1.69233	0.0650778	-26.0047	4.37694e-149	5.74586e-147
TUBB	20876.5	-1.24904	0.0481547	-25.938	2.48141e-148	3.23674e-146
BUB1B	592.617	-3.73678	0.144345	-25.8877	9.15132e-148	1.18614e-145
TBX2	1009.22	-2.59018	0.100529	-25.7655	2.16017e-146	2.78227e-144
PTTG1	1192.01	-2.22932	0.0866193	-25.737	4.50776e-146	5.76965e-144
CD44	12385.5	-1.38105	0.0536791	-25.7279	5.70428e-146	7.25577e-144
UBALD2	1044.59	-2.57976	0.10043	-25.687	1.63287e-145	2.06417e-143
MAD2L1	1021.87	-2.71583	0.105768	-25.6772	2.09936e-145	2.6376e-143
NUP205	2743.91	-1.67433	0.0652254	-25.67	2.531e-145	3.1605e-143
POU2F2	498.984	-3.908	0.152547	-25.6184	9.51659e-145	1.18115e-142
C1QTNF1	2604.46	-1.91704	0.0749279	-25.5851	2.23436e-144	2.75647e-142
FEN1	926.259	-2.48682	0.0972401	-25.5741	2.96428e-144	3.63506e-142
PIMREG	452.425	-4.28667	0.168199	-25.4857	2.84134e-143	3.46356e-141
VCAN	2534.23	-1.65421	0.0653495	-25.3132	2.28371e-141	2.76734e-139
PTTG1IP	9837.43	1.2462	0.0492899	25.2832	4.89065e-141	5.8915e-139
EVA1A	1029.25	-2.21291	0.0875361	-25.28	5.30312e-141	6.35102e-139
ADGRE5	1916.79	-2.01269	0.0797173	-25.2479	1.19552e-140	1.42344e-138
CDC6	657.307	-2.93199	0.116134	-25.2465	1.23668e-140	1.46393e-138
GDF11	1231.7	2.01896	0.0802697	25.1522	1.3366e-139	1.57312e-137
PRRX1	490.98	-3.58705	0.143383	-25.0172	3.96894e-138	4.64456e-136
NEK2	494.331	-3.70871	0.148909	-24.9059	6.42901e-137	7.48066e-135
SERPINH1	4834.16	-1.42225	0.0571106	-24.9034	6.83649e-137	7.90985e-135
ANP32E	1538.28	-2.20169	0.0885143	-24.8738	1.4289e-136	1.64396e-134
NCAPH	648.65	-2.91485	0.117614	-24.7832	1.36134e-135	1.55748e-133
PLP2	4034.94	-1.60083	0.0647208	-24.7345	4.55719e-135	5.18481e-133
ALDH1A3	738.504	-2.64677	0.107287	-24.67	2.24771e-134	2.54314e-132
NR2F2	4091.04	1.40674	0.0570589	24.6542	3.31406e-134	3.72905e-132
MIDN	5426.84	1.6386	0.066682	24.5733	2.43944e-133	2.7299e-131
SIGLEC15	785.929	-2.57869	0.104994	-24.5603	3.36107e-133	3.74084e-131
LGMN	1627.02	1.84761	0.0752353	24.5578	3.57302e-133	3.95523e-131
PKMYT1	546.755	-3.87296	0.157777	-24.547	4.65115e-133	5.12101e-131
CDT1	429.885	-4.03082	0.164381	-24.5212	8.76963e-133	9.60391e-131
NRN1	8771.23	1.22651	0.050447	24.3128	1.43656e-130	1.56485e-128
MKNK2	3849.01	1.74552	0.0720176	24.2374	8.97547e-130	9.72533e-128
DCXR	1497.81	2.17447	0.0897987	24.215	1.5473e-129	1.66774e-127
SAPCD2	992.765	-2.58677	0.106962	-24.184	3.28031e-129	3.51714e-127
RSRP1	2378.71	1.8095	0.0748345	24.18	3.61538e-129	3.85621e-127
STIL	578.555	-3.41752	0.141463	-24.1584	6.08993e-129	6.46195e-127
RBL1	688.611	-2.88401	0.119445	-24.1452	8.38978e-129	8.8564e-127
RRM1	2157.18	-1.96792	0.0815498	-24.1315	1.16734e-128	1.22594e-126
NXF1	1850.56	1.69914	0.0704591	24.1153	1.72927e-128	1.80682e-126
WDR62	660.071	-3.07371	0.127788	-24.0532	7.72981e-128	8.03547e-126
PTGES	3511.23	1.4143	0.0588134	24.0472	8.93039e-128	9.23664e-126
SMC2	1928.63	-1.90375	0.0792696	-24.0161	1.88803e-127	1.94296e-125
PKM	138230	1.08926	0.0454179	23.9832	4.16779e-127	4.26761e-125
WNT7B	1454.3	-2.04207	0.0851469	-23.9829	4.19761e-127	4.27675e-125
TNC	12723.6	-1.56205	0.0652757	-23.93	1.49242e-126	1.51304e-124
SNX29	1015.08	2.14822	0.0899489	23.8826	4.64094e-126	4.68187e-124
SORBS3	994.04	-2.24004	0.0938471	-23.869	6.42642e-126	6.4513e-124
DDX39A	1526.38	-2.0625	0.0864526	-23.857	8.56093e-126	8.55216e-124
GCLC	2044.45	1.73552	0.0727765	23.8472	1.08247e-125	1.07611e-123
HMGA2	1882.82	-1.65282	0.0693915	-23.8188	2.13206e-125	2.1093e-123
ARTN	1842.59	-2.12534	0.0892404	-23.8159	2.28827e-125	2.25295e-123
CSF3	386.434	-4.3232	0.181891	-23.7681	7.14304e-125	6.99916e-123
TUBA1C	6391.39	-1.43761	0.0605002	-23.762	8.25495e-125	8.05015e-123
CKS1B	719.464	-2.61864	0.110314	-23.7382	1.45639e-124	1.41353e-122
SMC4	3596.51	-1.68449	0.0710572	-23.7062	3.11449e-124	3.00856e-122
FANCD2	502.489	-3.35139	0.141382	-23.7046	3.23271e-124	3.1081e-122
PLEKHG4	1096.16	-2.42763	0.102764	-23.6234	2.21456e-123	2.11925e-121
CAPN2	7785.34	-1.17663	0.0499976	-23.5337	1.84457e-122	1.75697e-120
DHRS3	607.105	2.68782	0.114367	23.5016	3.92343e-122	3.71981e-120
FAM111B	491.524	-3.67191	0.156331	-23.4881	5.40166e-122	5.09772e-120
CDCA7	952.735	-2.46412	0.105066	-23.4531	1.22851e-121	1.15407e-119
CDK5RAP2	1128.24	-2.06972	0.0884188	-23.4082	3.5282e-121	3.29927e-119
HDGF	5036.27	-1.38149	0.0593135	-23.2914	5.41876e-120	5.04412e-118
PLK4	427.077	-3.80821	0.163512	-23.2901	5.58064e-120	5.17131e-118
TXNRD1	7285.37	1.45933	0.062696	23.2764	7.69541e-120	7.09885e-118
CA9	7172.33	-1.47301	0.0633741	-23.2431	1.66891e-119	1.53263e-117
UBR3	2437.72	1.47855	0.0636714	23.2216	2.75551e-119	2.5192e-117
NEK9	2382.36	1.46909	0.0632894	23.2123	3.42365e-119	3.11613e-117
ANGPT1	958.617	-2.75091	0.11919	-23.0801	7.33764e-118	6.64901e-116
ALDH3B1	2627.24	1.62073	0.0703815	23.0278	2.4578e-117	2.21733e-115
CDCA4	1043.98	-2.06453	0.0900733	-22.9205	2.90183e-116	2.60643e-114
TRIP13	457.437	-3.29313	0.143805	-22.9001	4.64046e-116	4.14987e-114
SESN3	641.559	2.80155	0.122429	22.883	6.86683e-116	6.11416e-114
ANKRD28	1415.55	-1.76243	0.0770709	-22.8676	9.75537e-116	8.64849e-114
TOPBP1	1360.17	-1.77705	0.0777471	-22.8568	1.2499e-115	1.10331e-113
KCTD11	3028.71	1.57876	0.0691058	22.8456	1.61638e-115	1.42068e-113
TM4SF1	1391.19	-1.84952	0.0811638	-22.7875	6.10548e-115	5.34334e-113
ID2	3187.16	1.82529	0.0801929	22.7613	1.11007e-114	9.6737e-113
WDR76	486.18	-3.66075	0.160951	-22.7445	1.62749e-114	1.41226e-112
KIF15	455.345	-3.54309	0.15608	-22.7004	4.43664e-114	3.83367e-112
FAM89B	436.763	3.13055	0.13828	22.6393	1.7792e-113	1.53093e-111
DUSP1	1441.5	1.83181	0.081073	22.5946	4.89299e-113	4.19261e-111
MAPKAPK2	5843.74	1.35862	0.0602403	22.5534	1.2433e-112	1.0609e-110
RFWD3	1315.15	-1.98511	0.0881363	-22.5232	2.46168e-112	2.09182e-110
CDKN3	1264.7	-2.13103	0.0946749	-22.5089	3.39468e-112	2.87271e-110
EREG	2771.85	-1.77234	0.0790289	-22.4265	2.16994e-111	1.82873e-109
FAM234A	1364.17	1.81004	0.0808191	22.3962	4.28998e-111	3.6006e-109
KIF20B	961.08	-2.13544	0.0955204	-22.3559	1.05795e-110	8.84313e-109
GPR68	546.671	-2.72153	0.121786	-22.3468	1.29626e-110	1.07911e-108
PRDX1	7618.88	1.6183	0.0725274	22.313	2.76258e-110	2.29048e-108
CENPA	384.372	-3.63327	0.162837	-22.3122	2.81047e-110	2.32079e-108
SCARA3	703.896	-2.66087	0.119287	-22.3064	3.2024e-110	2.63382e-108
HMMR	455.327	-3.32631	0.149982	-22.1781	5.58623e-109	4.57602e-107
ACSL1	1278.05	1.6939	0.0765505	22.1279	1.70214e-108	1.38877e-106
TFPI	740.457	-2.55565	0.115533	-22.1206	2.00362e-108	1.62826e-106
ZNF367	342.406	-4.2527	0.192441	-22.0988	3.2481e-108	2.62916e-106
MICALL1	2544.12	-1.56094	0.0708051	-22.0456	1.05242e-107	8.48526e-106
CYP1B1	13972	1.32487	0.060143	22.0287	1.53048e-107	1.22912e-105
THEMIS2	1045.01	2.09792	0.0954621	21.9765	4.83097e-107	3.86459e-105
SLC7A5	823.668	-2.44103	0.111484	-21.8958	2.84597e-106	2.26781e-104
KCNN4	689.853	-2.43842	0.11167	-21.8359	1.05824e-105	8.39986e-104
MIR100HG	2740.58	1.71734	0.0786733	21.8287	1.23905e-105	9.79714e-104
UPP1	1025.59	-2.17975	0.09999	-21.7997	2.33558e-105	1.83963e-103
MMS22L	532.245	-2.81793	0.129311	-21.7919	2.76857e-105	2.17232e-103
PAPPA	683.501	-2.57078	0.118003	-21.7858	3.16167e-105	2.47129e-103
DGCR2	2262.91	1.5616	0.0717463	21.7656	4.91359e-105	3.82606e-103
NRG1	870.744	-2.2223	0.10217	-21.751	6.75459e-105	5.23967e-103
RFC3	447.354	-3.24491	0.149497	-21.7055	1.82038e-104	1.40678e-102
KNSTRN	546.815	-2.79757	0.129276	-21.6404	7.48755e-104	5.76457e-102
HK2	12202.7	1.23568	0.0571935	21.6052	1.6047e-103	1.23081e-101
NPTXR	2107.07	1.77638	0.0822461	21.5983	1.86339e-103	1.4239e-101
ANTXR2	1798.83	-1.52115	0.0704951	-21.578	2.88928e-103	2.19961e-101
RCC2	1610.44	-1.60754	0.074513	-21.5739	3.15949e-103	2.39641e-101
AXL	7266.62	-1.37102	0.0636853	-21.5281	8.49952e-103	6.42294e-101
RAD54L	333.41	-4.73446	0.220819	-21.4405	5.60087e-102	4.21692e-100
CENPI	421.455	-3.40227	0.158729	-21.4345	6.37294e-102	4.78064e-100
ZER1	2456.98	1.40625	0.0656483	21.421	8.51479e-102	6.36403e-100
AES	2621.84	-1.70326	0.0795898	-21.4005	1.3232e-101	9.85374e-100
SOX4	894.072	2.19957	0.102842	21.3878	1.73676e-101	1.28866e-99
PIF1	346.319	-4.1964	0.196434	-21.3629	2.95825e-101	2.18707e-99
E2F8	315.86	-4.23963	0.198693	-21.3376	5.0823e-101	3.7439e-99
DDR2	1544.76	-1.63675	0.0767377	-21.3292	6.0886e-101	4.46912e-99
FTH1	62398.1	1.07715	0.0507531	21.2234	5.8063e-100	4.24669e-98
DTYMK	1327.91	-1.79263	0.0846875	-21.1676	1.89939e-99	1.38426e-97
ID3	3373.37	1.57655	0.0745177	21.1567	2.39401e-99	1.73854e-97
KIF18A	788.752	-2.10028	0.0993619	-21.1377	3.579e-99	2.58991e-97
ACTG1	64295.7	-0.91771	0.0434431	-21.1244	4.74271e-99	3.41993e-97
E2F2	354.707	-5.69142	0.269483	-21.1197	5.23857e-99	3.76423e-97
CNN2	1324.76	-1.90341	0.0901453	-21.1149	5.80487e-99	4.15657e-97
PTX3	1075.8	-1.90468	0.0902071	-21.1145	5.85551e-99	4.17822e-97
CSPG4	2266.33	-1.80848	0.0857526	-21.0895	9.92523e-99	7.0576e-97
PRSS23	2468.94	-1.32381	0.0628814	-21.0525	2.16936e-98	1.53724e-96
OGDH	5030.46	1.20994	0.0575885	21.0101	5.29909e-98	3.74207e-96
KLHL24	473.337	2.89501	0.137837	21.0031	6.13947e-98	4.32063e-96
ADAM12	3811.6	-1.20861	0.0575695	-20.9939	7.46008e-98	5.23202e-96
SPTAN1	11375.4	1.30595	0.0624487	20.9123	4.13733e-97	2.89175e-95
SLFN5	2255.21	1.36446	0.065293	20.8975	5.63864e-97	3.92768e-95
GPX8	1216.63	-2.04908	0.0981649	-20.8738	9.25962e-97	6.42806e-95
SERPINE1	9975.91	-1.18874	0.0570434	-20.8393	1.90752e-96	1.31973e-94
OAS3	383.975	-3.15166	0.15133	-20.8264	2.49777e-96	1.72228e-94
PGD	4575.97	1.14433	0.0549801	20.8135	3.26807e-96	2.24586e-94
LMO7	1261.78	-1.73958	0.0836131	-20.8051	3.89374e-96	2.66689e-94
FAM117B	705.424	2.14124	0.103044	20.7798	6.59923e-96	4.50485e-94
JAK1	4716.57	1.1811	0.0569984	20.7216	2.20984e-95	1.5035e-93
LRFN4	442.868	-3.03292	0.146464	-20.7076	2.95905e-95	2.00657e-93
RFC4	422.177	-2.80351	0.135545	-20.6832	4.91192e-95	3.31984e-93
SERPINE2	4534.68	1.20222	0.0581433	20.6769	5.59668e-95	3.77021e-93
DIAPH3	335.462	-3.37491	0.163675	-20.6196	1.83082e-94	1.22929e-92
USP1	1476.43	-1.75749	0.0855191	-20.5508	7.5708e-94	5.06674e-92
SRSF5	5461.35	1.14116	0.0555965	20.5257	1.26877e-93	8.43921e-92
ZMIZ1	6629.72	1.22391	0.0596281	20.5257	1.26924e-93	8.43921e-92
CDK2	914.681	-1.85065	0.0904423	-20.4622	4.67426e-93	3.09787e-91
CENPU	580.523	-2.78726	0.136286	-20.4515	5.82516e-93	3.84817e-91
HIST1H1C	486.85	3.03036	0.14853	20.4024	1.59249e-92	1.04863e-90
BRIP1	311.629	-3.63046	0.17828	-20.3638	3.50295e-92	2.29926e-90
SLC39A14	9472.03	-1.01766	0.0499772	-20.3625	3.60094e-92	2.35603e-90
RHOB	4218.45	1.25279	0.0615271	20.3616	3.66686e-92	2.39151e-90
TGFA	872.6	-2.31438	0.113869	-20.325	7.72867e-92	5.02462e-90
TTK	405.444	-3.43729	0.169436	-20.2867	1.68624e-91	1.0928e-89
SPDL1	917.37	-1.93052	0.0953364	-20.2495	3.58564e-91	2.31641e-89
TPM4	17837.8	-1.04028	0.0513804	-20.2466	3.80959e-91	2.45335e-89
RAC2	3246.42	-1.20804	0.0596952	-20.2368	4.64044e-91	2.97905e-89
ENO1	188444	0.935655	0.0462573	20.2272	5.64288e-91	3.61127e-89
FNBP1	1966.93	1.56543	0.0774089	20.2228	6.16497e-91	3.9331e-89
FLNB	21190.1	1.34645	0.066618	20.2114	7.76403e-91	4.93787e-89
IDH1	3554.4	1.38755	0.0687914	20.1704	1.78365e-90	1.13088e-88
DTL	280.789	-4.2959	0.213304	-20.1398	3.30976e-90	2.09199e-88
QSOX1	11454.4	1.30034	0.0646389	20.117	5.24075e-90	3.30232e-88
UNC13B	1000.71	1.8184	0.0906697	20.0552	1.81909e-89	1.14273e-87
SEMA7A	1529.45	-1.79712	0.0897789	-20.0172	3.90052e-89	2.44277e-87
GDE1	2477.37	1.33371	0.0666344	20.0154	4.04615e-89	2.52625e-87
LDHA	151189	1.23987	0.0620791	19.9724	9.58103e-89	5.96383e-87
ESCO2	294.02	-4.25139	0.213	-19.9595	1.239e-88	7.68891e-87
RAD51AP1	272.014	-4.53273	0.227221	-19.9486	1.54183e-88	9.53932e-87
EPHX1	1097.93	1.85806	0.0931617	19.9445	1.67338e-88	1.03221e-86
EZH2	1217.89	-1.61592	0.0811311	-19.9174	2.87264e-88	1.76663e-86
SPC24	346.725	-3.73911	0.187789	-19.9112	3.25233e-88	1.99414e-86
KIAA0319L	2758.41	1.22987	0.0618019	19.9001	4.05853e-88	2.47804e-86
VCP	13598.6	0.933803	0.0469247	19.9	4.06573e-88	2.47804e-86
APOBEC3B	274.029	-4.45229	0.223771	-19.8967	4.35002e-88	2.64344e-86
TYRO3	352.777	-2.98775	0.150219	-19.8893	5.04006e-88	3.05371e-86
CDC45	280.109	-4.59281	0.231322	-19.8546	1.00479e-87	6.06997e-86
CDC42EP1	1096.06	-1.87315	0.0944317	-19.836	1.45614e-87	8.77069e-86
KYNU	855.109	-2.21662	0.111827	-19.8219	1.92669e-87	1.15709e-85
TFDP1	2807.04	-1.39931	0.0706584	-19.8039	2.75423e-87	1.64924e-85
CKAP5	4592.81	-1.10388	0.0558489	-19.7655	5.90375e-87	3.52486e-85
GABRQ	3069.51	-1.36256	0.069037	-19.7367	1.0444e-86	6.21754e-85
XRCC2	353.488	-2.91307	0.147627	-19.7327	1.1294e-86	6.70403e-85
SVIL	930.321	-1.99473	0.101103	-19.7298	1.19745e-86	7.08743e-85
EYA4	1433.19	1.61091	0.0817022	19.7169	1.5448e-86	9.117e-85
TCF3	1879.51	-1.62732	0.0825828	-19.7053	1.94016e-86	1.14174e-84
PHGDH	1222.35	-1.69912	0.0862873	-19.6914	2.55593e-86	1.49979e-84
NPAS2	844.224	-2.09165	0.106387	-19.6609	4.66457e-86	2.72931e-84
EXOC6B	1095.42	1.6963	0.08657	19.5946	1.72054e-85	1.00384e-83
XBP1	716.184	-2.21296	0.112963	-19.5901	1.87683e-85	1.09192e-83
AMIGO2	956.245	-1.84148	0.0940027	-19.5897	1.89416e-85	1.09888e-83
EIF4EBP2	1779.9	1.45572	0.0744194	19.5611	3.31889e-85	1.91999e-83
AFF1	1863.02	1.44824	0.0740521	19.5571	3.59008e-85	2.07102e-83
DBF4B	328.325	-3.13683	0.160426	-19.5531	3.8791e-85	2.23147e-83
CAT	1867.14	1.32935	0.0679999	19.5493	4.17959e-85	2.39759e-83
DSN1	562.945	-2.21546	0.113442	-19.5294	6.17804e-85	3.53408e-83
LTBP1	2647.18	-1.45933	0.074739	-19.5257	6.64638e-85	3.7914e-83
EMC10	2740.71	1.26781	0.0649385	19.5233	6.96282e-85	3.96088e-83
CHPF	5102.2	1.16918	0.0599269	19.5101	9.00861e-85	5.11045e-83
SQSTM1	3246.52	1.34255	0.0689601	19.4685	2.03279e-84	1.14999e-82
CLMP	1925.16	-1.46542	0.0754197	-19.4302	4.28319e-84	2.41641e-82
H3F3A	4225.82	1.13197	0.0583682	19.3936	8.7384e-84	4.91631e-82
ID1	11652.3	1.24279	0.0641263	19.3803	1.13118e-83	6.34671e-82
ZWILCH	565.264	-2.17076	0.112394	-19.3139	4.10325e-83	2.29591e-81
FBXO5	607.909	-2.3184	0.120277	-19.2755	8.62836e-83	4.81472e-81
TRIM22	334.786	-3.09415	0.160948	-19.2245	2.30981e-82	1.2854e-80
ABCA7	749.252	1.96383	0.102223	19.2113	2.97444e-82	1.65078e-80
IRX3	959.966	-1.74751	0.0909972	-19.204	3.42363e-82	1.89493e-80
ORC1	316.646	-3.17667	0.165422	-19.2034	3.46563e-82	1.91301e-80
KIAA1522	443.584	-2.64317	0.13787	-19.1714	6.41144e-82	3.52957e-80
CPNE3	4473.69	1.14548	0.0598649	19.1344	1.30631e-81	7.1721e-80
RECQL4	900.385	-2.12355	0.11113	-19.1088	2.13442e-81	1.16874e-79
EGLN1	6087.25	1.00697	0.0528368	19.0582	5.61799e-81	3.06195e-79
MAP3K20	4186.76	-1.07749	0.0565368	-19.0582	5.62181e-81	3.06195e-79
MYBL1	1198.83	-1.62585	0.0853493	-19.0493	6.65591e-81	3.61556e-79
ANKRD9	954.669	-1.83423	0.096334	-19.0403	7.91112e-81	4.28603e-79
STIM2	1024.64	2.03965	0.107212	19.0245	1.06874e-80	5.77484e-79
SYTL2	901	-1.69385	0.0891781	-18.994	1.91204e-80	1.03044e-78
SPC25	246.386	-4.26361	0.224503	-18.9913	2.01229e-80	1.08162e-78
MT1E	2852.48	1.69235	0.0891411	18.9851	2.2651e-80	1.21432e-78
ALDOA	744.869	2.42308	0.127723	18.9713	2.94502e-80	1.5747e-78
KMT5A	646.017	-2.1115	0.111336	-18.965	3.31719e-80	1.76908e-78
TENM2	405.667	-2.71089	0.143042	-18.9517	4.27838e-80	2.27577e-78
WISP1	501.287	-2.21466	0.116878	-18.9486	4.53664e-80	2.40689e-78
TMEM98	318.678	-3.04058	0.161325	-18.8475	3.07864e-79	1.62913e-77
MIR4435-2HG	292.708	-3.12611	0.165898	-18.8436	3.31933e-79	1.75197e-77
UBE2S	4337	-1.51262	0.0803215	-18.832	4.12597e-79	2.17212e-77
CHD3	2849.79	-1.32223	0.0702324	-18.8266	4.57431e-79	2.40198e-77
GAPDHP1	904.607	1.89389	0.100854	18.7785	1.13203e-78	5.92912e-77
GEN1	615.757	-2.01742	0.107512	-18.7647	1.46894e-78	7.6741e-77
VEPH1	244.831	-4.06602	0.217064	-18.7319	2.71925e-78	1.41699e-76
CHST3	504.396	-2.41916	0.129816	-18.6354	1.65986e-77	8.62746e-76
MCM10	232.786	-4.84054	0.260392	-18.5895	3.91155e-77	2.02797e-75
MZF1	1274.41	1.49086	0.080398	18.5434	9.21554e-77	4.76578e-75
CTR9	1817.96	1.24083	0.0670547	18.5048	1.88867e-76	9.74261e-75
TNS3	484.549	-2.28912	0.123871	-18.4798	3.00063e-76	1.54397e-74
FTSJ1	1569.04	-1.35056	0.0731054	-18.4741	3.33834e-76	1.71343e-74
SSRP1	3979.48	-1.04219	0.0564435	-18.4643	3.99968e-76	2.04774e-74
C3	6292.2	1.04025	0.0563621	18.4566	4.61184e-76	2.35526e-74
SCG5	348.151	-2.96499	0.160694	-18.4511	5.10651e-76	2.6014e-74
LRRN3	431.845	-2.79809	0.15172	-18.4424	5.9975e-76	3.04771e-74
OGA	3764.85	1.18042	0.0640918	18.4177	9.4802e-76	4.80557e-74
AC079949.2	253.692	-3.62542	0.197034	-18.3999	1.31591e-75	6.65398e-74
NCAPD2	4205.54	-1.27745	0.0694414	-18.3961	1.41152e-75	7.11985e-74
TTC3	4767	1.10911	0.0603094	18.3903	1.5723e-75	7.91136e-74
MTHFD1	1516.14	-1.47061	0.0801414	-18.3502	3.29015e-75	1.65144e-73
IRF2BPL	1991.48	-1.26655	0.069103	-18.3284	4.90738e-75	2.45717e-73
GSR	1846.91	1.34061	0.0731739	18.3208	5.64363e-75	2.81893e-73
CNRIP1	597.785	-2.00951	0.109728	-18.3136	6.44232e-75	3.21003e-73
CD82	2260.49	-1.58456	0.0866147	-18.2943	9.18704e-75	4.56654e-73
ICAM5	843.327	-2.16134	0.118314	-18.2678	1.49351e-74	7.40571e-73
AGPAT3	1112.25	-1.67476	0.091876	-18.2285	3.067e-74	1.51713e-72
LPXN	443.238	-2.4895	0.13659	-18.226	3.2073e-74	1.5827e-72
NEIL3	263.355	-3.74696	0.205656	-18.2195	3.61261e-74	1.77843e-72
BTG1	1741.82	1.32164	0.0725516	18.2166	3.81454e-74	1.87333e-72
HAS2	230.61	-4.72643	0.260196	-18.1649	9.79293e-74	4.79783e-72
RFX8	225.209	-4.4288	0.243817	-18.1645	9.86144e-74	4.81987e-72
CEP152	391.998	-2.43267	0.134193	-18.1281	1.91147e-73	9.32023e-72
FAM162A	5753.11	1.14464	0.063212	18.108	2.75769e-73	1.34144e-71
KANSL3	1774.75	1.28793	0.0711527	18.1009	3.13246e-73	1.52013e-71
FMNL3	1108.6	-1.4905	0.0823897	-18.0909	3.76201e-73	1.82133e-71
P4HA1	9908.87	1.32982	0.0735665	18.0765	4.88209e-73	2.35803e-71
CHCHD7	1018.83	1.81787	0.100569	18.0758	4.94597e-73	2.38326e-71
FER1L4	4103.37	1.58436	0.0876937	18.067	5.79822e-73	2.78736e-71
DUSP14	1016.61	1.76265	0.0977375	18.0346	1.04291e-72	5.00182e-71
PTPRG	5205.1	1.15837	0.064298	18.0157	1.46721e-72	7.02033e-71
BCL2L11	391.742	2.45941	0.13655	18.0111	1.59413e-72	7.60983e-71
PABPC1	38314.5	0.883598	0.049101	17.9955	2.11214e-72	1.00592e-70
PCNA	1523.47	-1.46737	0.0815541	-17.9926	2.22564e-72	1.05752e-70
C9orf16	1323.35	1.49245	0.0830144	17.9782	2.88842e-72	1.36926e-70
PLEKHG4B	227.519	-4.4688	0.248784	-17.9625	3.82893e-72	1.81092e-70
MXD3	445.59	-2.46292	0.137191	-17.9525	4.58942e-72	2.16559e-70
WDHD1	548.281	-2.17548	0.121543	-17.8988	1.20456e-71	5.67086e-70
CEND1	276.387	3.37821	0.189019	17.8724	1.93596e-71	9.09323e-70
APOBEC3C	737.402	-1.72146	0.096327	-17.871	1.98482e-71	9.30141e-70
PSRC1	460.469	-2.26795	0.126938	-17.8666	2.14627e-71	1.00351e-69
GINS1	228.022	-4.0583	0.227272	-17.8566	2.56921e-71	1.19852e-69
RASA3	833.582	-1.72947	0.0970201	-17.8259	4.44632e-71	2.06946e-69
CAMK2N1	578.287	-2.44838	0.137814	-17.7658	1.30031e-70	6.03832e-69
TAF9B	2617.27	1.46436	0.0825775	17.7332	2.32619e-70	1.07778e-68
KRCC1	646.292	1.89574	0.106911	17.7318	2.38087e-70	1.10063e-68
SEMA4C	760.786	-2.00064	0.112856	-17.7274	2.57762e-70	1.1889e-68
MICAL2	4010.04	-1.0715	0.0604448	-17.7268	2.60213e-70	1.19751e-68
DMXL2	1795.79	1.5724	0.0887091	17.7253	2.67439e-70	1.228e-68
H1FX	2950.46	1.33989	0.0756103	17.721	2.88592e-70	1.32216e-68
DNMT1	3349.72	-1.11863	0.0631413	-17.7162	3.14216e-70	1.43634e-68
SKA1	253.426	-3.36981	0.190339	-17.7043	3.88526e-70	1.77208e-68
TNFRSF9	807.303	-1.76798	0.0999206	-17.6939	4.67403e-70	2.1271e-68
PC	1121.66	1.62673	0.092112	17.6604	8.46844e-70	3.84535e-68
KDM4B	4430.22	1.09698	0.0621161	17.6602	8.4951e-70	3.84892e-68
PDS5A	2533.69	-1.13952	0.0645524	-17.6526	9.71024e-70	4.38976e-68
CENPK	366.616	-2.99284	0.169707	-17.6354	1.3185e-69	5.94748e-68
LFNG	1651.29	1.44107	0.0818652	17.6029	2.33845e-69	1.05251e-67
IFRD2	911.367	-1.71281	0.0973052	-17.6024	2.36037e-69	1.06005e-67
NUCKS1	7260.82	-1.18176	0.0672547	-17.5715	4.07532e-69	1.82622e-67
POLQ	332.673	-2.94764	0.167808	-17.5655	4.52366e-69	2.02271e-67
POLE	854.362	-1.97959	0.112853	-17.5413	6.93339e-69	3.09344e-67
QSER1	1652.78	-1.37989	0.0787415	-17.5243	9.35e-69	4.16258e-67
AC099850.3	245.702	-3.89327	0.222212	-17.5205	9.99134e-69	4.43845e-67
RNASEH2C	1561.98	1.27522	0.0728128	17.5137	1.12541e-68	4.98859e-67
CDK6	3353.05	-1.12464	0.0642169	-17.5132	1.13584e-68	5.02394e-67
TCOF1	808.052	-1.75008	0.100185	-17.4686	2.48684e-68	1.09759e-66
MT-RNR2	62489.5	1.10882	0.0635275	17.4541	3.20263e-68	1.41046e-66
ZGRF1	303.488	-2.80449	0.160815	-17.4392	4.1601e-68	1.82821e-66
SLC20A1	2631.32	-1.18422	0.0679366	-17.4312	4.77911e-68	2.09575e-66
LRRC59	3360.41	-1.016	0.0582906	-17.4298	4.89775e-68	2.14319e-66
CPD	5453.6	1.0732	0.0615766	17.4286	5.003e-68	2.18457e-66
ZNF532	697.716	-1.97712	0.113449	-17.4274	5.1125e-68	2.22764e-66
MYADM	1512.19	-1.36609	0.0784809	-17.4066	7.34601e-68	3.19403e-66
CPOX	3224.68	1.08338	0.0622612	17.4005	8.18086e-68	3.54949e-66
WDTC1	3168.63	1.21498	0.0698422	17.3961	8.83499e-68	3.82519e-66
NUP50	950.246	-1.50824	0.0867778	-17.3805	1.16003e-67	5.01188e-66
GSK3B	2694.39	1.08872	0.0626633	17.3741	1.29549e-67	5.58535e-66
SLC6A8	11492.6	1.01362	0.0583491	17.3717	1.35145e-67	5.81437e-66
LUZP1	2132.59	1.31306	0.0757758	17.3282	2.88393e-67	1.23816e-65
PTMS	8553.86	0.841542	0.0486561	17.2957	5.06768e-67	2.17115e-65
TTC7B	605.5	-2.1322	0.123517	-17.2624	9.03228e-67	3.86163e-65
TRIM28	12807.6	0.888332	0.0515135	17.2446	1.22758e-66	5.2374e-65
PUM1	2528.48	1.12756	0.0653934	17.2427	1.27049e-66	5.4092e-65
IGFBP6	6527.69	1.33462	0.0775013	17.2206	1.86032e-66	7.90402e-65
PCYOX1	4851.4	0.932531	0.0542059	17.2035	2.50041e-66	1.06016e-64
FOXD1	5480.24	1.17295	0.0683418	17.163	5.02673e-66	2.12691e-64
ORC6	322.518	-2.62455	0.152975	-17.1568	5.59423e-66	2.36215e-64
PCLAF	303.825	-2.88802	0.168373	-17.1525	6.01541e-66	2.53477e-64
MZT1	1571.51	-1.47825	0.0862168	-17.1457	6.76968e-66	2.84674e-64
GAS2L3	360.654	-2.60668	0.15207	-17.1413	7.30375e-66	3.06503e-64
SEMA4B	3496.15	-1.20274	0.0701894	-17.1356	8.05485e-66	3.37332e-64
RUNX1	2990.09	1.10892	0.0647159	17.1352	8.11173e-66	3.3902e-64
TOM1L2	2001.33	1.31249	0.0767767	17.0949	1.621e-65	6.76101e-64
CD276	890.617	-1.85227	0.108363	-17.0933	1.66472e-65	6.92923e-64
FANCG	409.957	-2.50162	0.146394	-17.0883	1.81347e-65	7.53309e-64
NPEPPS	4538.4	0.997849	0.0584635	17.0679	2.57337e-65	1.0668e-63
ARHGAP31	534.728	-2.06693	0.121188	-17.0556	3.17603e-65	1.31398e-63
MCM2	970.587	-1.63033	0.0956831	-17.0388	4.23051e-65	1.74671e-63
ERCC6	898.088	1.48409	0.0873194	16.9961	8.78042e-65	3.61799e-63
PPIF	1579.81	-1.53249	0.0901706	-16.9954	8.87819e-65	3.65093e-63
B4GALNT1	662.556	-1.77924	0.104766	-16.983	1.09709e-64	4.50247e-63
H2AFZ	5084.85	-1.13005	0.0666328	-16.9594	1.63964e-64	6.71562e-63
HTR7P1	213.904	3.18003	0.1877	16.9421	2.20231e-64	9.00221e-63
TTPAL	1385.24	1.2892	0.0761065	16.9395	2.30092e-64	9.38655e-63
SRC	494.799	-2.39994	0.141872	-16.9163	3.41294e-64	1.38953e-62
WDR26	4436.4	1.05386	0.0623369	16.9058	4.0743e-64	1.65551e-62
NUCB2	1092.47	-1.46316	0.0865626	-16.9029	4.2819e-64	1.73642e-62
KIAA1549L	657.566	-1.8729	0.110917	-16.8856	5.74204e-64	2.32394e-62
UCHL1	9604.81	0.911541	0.0540688	16.8589	9.02124e-64	3.6439e-62
CKS2	676.07	-1.88391	0.111765	-16.856	9.47459e-64	3.81949e-62
USP11	2520.27	1.10165	0.0653887	16.8478	1.08978e-63	4.38458e-62
ACTB	79053	-0.77743	0.0461524	-16.8448	1.14514e-63	4.5983e-62
TRABD2A	253.125	-2.91367	0.17316	-16.8264	1.56217e-63	6.26059e-62
RCN1	3403.71	-0.995278	0.0591564	-16.8245	1.61396e-63	6.45554e-62
ITPR3	2489.04	-1.48379	0.0882093	-16.8212	1.70699e-63	6.81432e-62
PKN1	1514.44	-1.44855	0.0862254	-16.7996	2.45602e-63	9.78539e-62
RANGAP1	3394.17	-1.02998	0.0613791	-16.7806	3.38218e-63	1.34493e-61
DEK	4127.19	-1.17966	0.0703021	-16.7799	3.4249e-63	1.35927e-61
ARHGEF40	2020.25	-1.3954	0.0832664	-16.7583	4.92588e-63	1.9512e-61
ZFP36	638.69	1.86703	0.111473	16.7488	5.7781e-63	2.28436e-61
RETREG3	1324.91	1.31512	0.0785459	16.7433	6.33629e-63	2.50021e-61
MASTL	344.448	-2.5767	0.153939	-16.7385	6.87458e-63	2.7074e-61
SDC1	1748.53	-1.45236	0.0867901	-16.7342	7.38458e-63	2.90093e-61
MYO1C	4974.32	-1.18868	0.0710334	-16.7341	7.39433e-63	2.90093e-61
XPOT	3407.63	-1.10652	0.0661331	-16.7316	7.70855e-63	3.01842e-61
CLPP	799.86	-1.71671	0.102718	-16.7129	1.05545e-62	4.12492e-61
CREG1	2075.97	1.35411	0.0811386	16.6888	1.58134e-62	6.16842e-61
CLSPN	443.084	-2.09104	0.125327	-16.6846	1.69632e-62	6.60437e-61
SGO1	184.514	-4.52959	0.27154	-16.6811	1.79868e-62	6.98958e-61
ATP9A	482.789	-2.15648	0.129422	-16.6624	2.45797e-62	9.53348e-61
NDE1	616.162	-1.81967	0.109236	-16.6582	2.63937e-62	1.02177e-60
EFR3B	376.427	2.31792	0.139791	16.5813	9.51518e-62	3.67663e-60
ETV4	241.913	-2.99221	0.180528	-16.5747	1.0612e-61	4.09273e-60
OAZ1	19135.1	0.850793	0.0514073	16.5501	1.59945e-61	6.15696e-60
TMEM109	2228.28	-1.12213	0.0678045	-16.5494	1.61644e-61	6.21071e-60
VEGFC	1131.32	-1.43226	0.0865864	-16.5414	1.84786e-61	7.08657e-60
WNT5B	203.262	-4.09412	0.247598	-16.5353	2.04191e-61	7.81613e-60
TOM1	1087.06	1.47217	0.0891332	16.5165	2.79236e-61	1.06688e-59
RIPOR3	321.399	-2.64311	0.160096	-16.5096	3.1308e-61	1.19396e-59
SLC19A1	221.923	-3.26104	0.197951	-16.4739	5.64865e-61	2.15016e-59
DLGAP5	1392.27	-3.34261	0.203024	-16.4641	6.64372e-61	2.52424e-59
S1PR3	409.786	-2.16842	0.131847	-16.4465	8.89052e-61	3.37165e-59
CYB5D2	409.19	2.16373	0.131576	16.4448	9.14231e-61	3.46073e-59
PTK2	3076.18	1.0518	0.0640208	16.4291	1.18486e-60	4.47689e-59
ARHGAP33	359.949	-2.25723	0.137674	-16.3955	2.05989e-60	7.76879e-59
LRRC15	2278.99	-1.11842	0.0682569	-16.3854	2.43243e-60	9.15694e-59
ATAD5	367.995	-2.25813	0.137892	-16.3761	2.83535e-60	1.06542e-58
C21orf58	361.618	-2.6912	0.164401	-16.3697	3.14624e-60	1.18007e-58
FSCN1	7669.5	-0.987148	0.0603554	-16.3556	3.96943e-60	1.4861e-58
BNIP3L	12908.1	0.962854	0.0588727	16.3549	4.01661e-60	1.50102e-58
ABCC9	204.28	-5.64666	0.345687	-16.3346	5.60076e-60	2.08921e-58
ENDOD1	657.522	1.65028	0.10109	16.3249	6.56047e-60	2.44276e-58
PIK3R3	364.949	2.16332	0.132768	16.2941	1.08724e-59	4.04094e-58
PLAUR	2316.49	-1.09057	0.0670461	-16.266	1.72074e-59	6.38387e-58
MYOF	4164.95	-0.975024	0.0599943	-16.252	2.16344e-59	8.01176e-58
NFIC	2977.03	-1.26025	0.0777202	-16.2152	3.93599e-59	1.45497e-57
EIF4G3	3958.72	0.929991	0.0573563	16.2143	3.99718e-59	1.47492e-57
AKR7A2	2118.83	1.20223	0.0742171	16.1988	5.14221e-59	1.89402e-57
ADAM8	608.294	-2.01296	0.124275	-16.1977	5.2354e-59	1.92488e-57
CDC25A	173.046	-4.3285	0.267591	-16.1758	7.47188e-59	2.74223e-57
ERCC6L	231.98	-3.38279	0.209193	-16.1707	8.11853e-59	2.97423e-57
KDM3A	3441.95	0.944454	0.0584466	16.1593	9.77045e-59	3.57302e-57
DEPDC1B	411.32	-2.09411	0.129628	-16.1548	1.05033e-58	3.83418e-57
IPO8	1067.11	-1.43769	0.0890086	-16.1523	1.09469e-58	3.989e-57
GYS1	6323.74	0.896763	0.0555568	16.1414	1.30602e-58	4.75062e-57
FAM171A1	811.937	-1.53156	0.0948883	-16.1407	1.3203e-58	4.79405e-57
GLCE	571.89	1.96559	0.121881	16.1271	1.64635e-58	5.96736e-57
ZSWIM6	784.414	1.57386	0.0976595	16.1158	1.97601e-58	7.1496e-57
TTC28-AS1	289.727	2.42015	0.150182	16.1147	2.01053e-58	7.26165e-57
NEU1	1308.55	1.33401	0.0827912	16.113	2.0683e-58	7.45717e-57
MTHFR	426.991	2.1272	0.132069	16.1067	2.28785e-58	8.23425e-57
PDCD6IP	6052.29	0.865917	0.0537989	16.0954	2.7461e-58	9.86622e-57
SLC29A1	462.86	-1.93587	0.120359	-16.0842	3.29459e-58	1.18161e-56
TGFB1I1	736.535	-1.78994	0.111355	-16.0741	3.87555e-58	1.38754e-56
ALKBH5	7872.17	0.986023	0.0614276	16.0518	5.55333e-58	1.98476e-56
TRIM47	381.253	-2.21032	0.137793	-16.0409	6.62225e-58	2.36267e-56
MDFIC	912.415	-1.57456	0.098184	-16.0369	7.06464e-58	2.51612e-56
AC091057.1	200.86	-3.46243	0.216081	-16.0238	8.71845e-58	3.09974e-56
GAREM1	334.443	2.61195	0.163014	16.0228	8.85357e-58	3.14233e-56
B4GALT2	1261.24	-1.37325	0.0857311	-16.0181	9.55413e-58	3.3851e-56
SIRPA	423.128	-2.06832	0.129218	-16.0064	1.15211e-57	4.07495e-56
ZP1	314.541	-2.61188	0.163255	-15.9988	1.30195e-57	4.59701e-56
PTPRN2	263.914	-2.6776	0.167477	-15.9878	1.5531e-57	5.47434e-56
PGK1	71519.4	0.716201	0.0448234	15.9783	1.8102e-57	6.3696e-56
MSANTD3	1943.21	-1.15163	0.0721343	-15.9651	2.23561e-57	7.85302e-56
HMGB3	759.348	-1.6553	0.103696	-15.963	2.31437e-57	8.11574e-56
TBC1D16	1679.3	1.37798	0.0863355	15.9608	2.39573e-57	8.38668e-56
RAD21	5910.64	-1.01087	0.0633571	-15.9551	2.626e-57	9.1771e-56
NBEA	585.849	1.68682	0.105831	15.9388	3.40827e-57	1.18906e-55
PHF2	456.85	-2.00238	0.12565	-15.9362	3.5524e-57	1.23724e-55
HELLS	400.015	-2.39189	0.150147	-15.9303	3.90682e-57	1.35837e-55
PYCR1	200.203	-3.28312	0.206105	-15.9293	3.96746e-57	1.37711e-55
HOMER3	402.251	-2.3974	0.150547	-15.9245	4.28146e-57	1.48359e-55
LOXL1	3490.28	-1.17779	0.0740041	-15.9152	4.97147e-57	1.71978e-55
NCAPD3	697.071	-1.60365	0.100851	-15.9012	6.21741e-57	2.14716e-55
TMPRSS15	1967.5	1.07261	0.0675366	15.882	8.44891e-57	2.91288e-55
MRFAP1	9354.29	0.825057	0.052028	15.8579	1.23931e-56	4.26552e-55
ID4	433.72	1.9984	0.126058	15.853	1.33945e-56	4.60245e-55
ESPL1	793.235	-4.03783	0.254792	-15.8475	1.46177e-56	5.01432e-55
TSPYL1	2027.69	1.15755	0.0731064	15.8337	1.82113e-56	6.2366e-55
AGO2	796.822	-1.90529	0.120342	-15.8322	1.86437e-56	6.37403e-55
NRXN2	1077.9	-1.75035	0.110854	-15.7897	3.66435e-56	1.2507e-54
ZNF358	495.392	-1.87255	0.118821	-15.7594	5.91518e-56	2.01559e-54
PRDM8	445.721	-2.01361	0.127982	-15.7335	8.91388e-56	3.03235e-54
SPRY3	382.46	2.07613	0.131996	15.7287	9.62028e-56	3.26723e-54
TTLL12	1158.81	1.33673	0.0850195	15.7226	1.05833e-55	3.58834e-54
MARS	1924.38	-1.08421	0.0689689	-15.7203	1.09842e-55	3.71812e-54
FOSL2	11965.6	1.01212	0.0643968	15.7169	1.15849e-55	3.91497e-54
TCAF2	1580.85	1.22214	0.0778427	15.7001	1.50923e-55	5.09185e-54
SLITRK5	406.099	-2.13532	0.13611	-15.6881	1.82303e-55	6.14042e-54
CCDC9B	648.148	-1.79617	0.114532	-15.6826	1.98849e-55	6.68675e-54
WLS	963.373	-1.40375	0.0895651	-15.673	2.31543e-55	7.77338e-54
CARD10	462.413	-2.12072	0.135351	-15.6683	2.49107e-55	8.34937e-54
EMP2	1029.94	-1.50239	0.0959376	-15.6601	2.83463e-55	9.48536e-54
EIF4A3	2849	0.965794	0.0617017	15.6526	3.1872e-55	1.06478e-53
NOP14-AS1	698.694	1.69514	0.108375	15.6414	3.8049e-55	1.26906e-53
NMT2	969.603	1.41268	0.0905501	15.6011	7.15531e-55	2.38266e-53
CHPF2	7244.58	0.965826	0.0619207	15.5978	7.53737e-55	2.50581e-53
SLC38A1	1244.3	-1.39137	0.0892831	-15.5838	9.37929e-55	3.1131e-53
CALCOCO1	1526.66	1.36587	0.0876772	15.5784	1.02094e-54	3.38316e-53
PPM1L	174.008	3.55761	0.228386	15.5772	1.04e-54	3.44075e-53
XYLT1	3067.82	-1.20703	0.0775034	-15.5739	1.09469e-54	3.61582e-53
ANXA2	33179.4	0.785161	0.0504763	15.555	1.47048e-54	4.84928e-53
TMEM237	655.599	-1.77699	0.114248	-15.5537	1.50072e-54	4.94102e-53
MYO1D	1046.45	1.35808	0.0873546	15.5467	1.67456e-54	5.50454e-53
ARHGAP22	913.236	-1.41789	0.0912601	-15.5368	1.95489e-54	6.41575e-53
SPRED2	708.451	-1.53326	0.0988791	-15.5064	3.13926e-54	1.02862e-52
FAM111A	1036.15	-1.47252	0.0949846	-15.5027	3.32368e-54	1.08731e-52
IPO5	6907.33	-0.890539	0.0574655	-15.4969	3.63898e-54	1.18856e-52
MAFF	449.413	-2.04175	0.131855	-15.4849	4.39035e-54	1.43169e-52
G6PD	4317.09	1.05128	0.0679334	15.4751	5.10659e-54	1.66261e-52
RTL8C	5981.87	0.854428	0.0552845	15.4551	6.96918e-54	2.26543e-52
HIST2H2BF	156.363	5.67999	0.367637	15.45	7.54561e-54	2.44892e-52
RANBP1	946.502	-1.52451	0.0987198	-15.4428	8.44092e-54	2.73515e-52
TNFAIP2	1140.47	1.31954	0.0856918	15.3987	1.66971e-53	5.4019e-52
RSPH3	1134.41	1.59442	0.103548	15.3979	1.68982e-53	5.45833e-52
UBE2T	323.578	-2.65873	0.172683	-15.3966	1.72598e-53	5.56635e-52
SPTLC3	1218.35	1.29035	0.0838943	15.3806	2.20739e-53	7.10774e-52
TMEM94	1067.35	-1.44124	0.0937158	-15.3788	2.27103e-53	7.30118e-52
PTEN	3828.33	1.12425	0.0731206	15.3753	2.39576e-53	7.6901e-52
AP000769.1	542.755	1.70913	0.111184	15.3721	2.51983e-53	8.07568e-52
DCK	691.742	-1.66957	0.108691	-15.3607	3.00436e-53	9.61348e-52
RIN3	346.166	-2.27858	0.148475	-15.3465	3.73535e-53	1.19339e-51
GJA1	13254.6	-0.858438	0.0559397	-15.3458	3.78018e-53	1.20583e-51
SPATS2L	1976.45	-1.03995	0.0677954	-15.3395	4.16605e-53	1.32685e-51
TSPAN3	3958.13	0.958607	0.0625181	15.3333	4.58241e-53	1.45719e-51
C4orf46	391.166	-2.16697	0.141383	-15.327	5.04948e-53	1.60323e-51
MAPK8IP3	1982.25	1.53636	0.100337	15.312	6.35815e-53	2.01561e-51
PTPRU	541.561	-1.80003	0.117596	-15.3069	6.87713e-53	2.17677e-51
FAT1	6126.85	-1.03326	0.0675286	-15.3011	7.51862e-53	2.37614e-51
PLD3	4893.93	0.999638	0.0653594	15.2945	8.32305e-53	2.62631e-51
LRIG1	2776.78	-1.16182	0.0760571	-15.2756	1.11151e-52	3.50194e-51
AC112777.1	202.853	-3.44938	0.226124	-15.2544	1.53918e-52	4.84192e-51
POC1A	311.169	-2.41447	0.158291	-15.2533	1.5652e-52	4.91621e-51
MAPRE2	1988.98	1.0435	0.0684187	15.2516	1.6065e-52	5.03821e-51
CTIF	818.584	1.49061	0.0978175	15.2387	1.95846e-52	6.13262e-51
BX640514.2	220.496	-2.79088	0.183158	-15.2376	1.99191e-52	6.22784e-51
ETV1	1357.09	-1.28416	0.0843167	-15.2301	2.23105e-52	6.9649e-51
MIRLET7BHG	629.471	1.81069	0.118943	15.2231	2.48293e-52	7.7394e-51
CCNF	481.033	-2.34879	0.154439	-15.2085	3.10559e-52	9.66557e-51
AC079949.1	164.208	-4.1614	0.273656	-15.2067	3.19365e-52	9.92454e-51
RCOR1	3726.39	0.923618	0.0609116	15.1633	6.19172e-52	1.92122e-50
FRMD4A	271.203	-2.39471	0.157993	-15.1571	6.80067e-52	2.10697e-50
RHNO1	452.039	-1.97749	0.130516	-15.1513	7.42631e-52	2.29733e-50
MCRIP1	2350.84	1.12182	0.0741408	15.1309	1.01244e-51	3.12727e-50
PFAS	733.679	-1.58584	0.10489	-15.1191	1.21244e-51	3.7394e-50
IRF2BP2	2185.82	1.01158	0.0669378	15.1122	1.34479e-51	4.14134e-50
AK3	1900	1.05056	0.0695424	15.1068	1.46037e-51	4.49051e-50
TSC22D2	1399.79	1.16576	0.0771737	15.1057	1.48597e-51	4.5624e-50
FKBP4	1104.19	-1.20306	0.0797716	-15.0812	2.1519e-51	6.59711e-50
ATL3	2565.98	-0.973458	0.0645703	-15.0759	2.33207e-51	7.13878e-50
MCM8	298.69	-2.50806	0.166398	-15.0727	2.4496e-51	7.48737e-50
TMEM200B	317.305	-2.79152	0.185306	-15.0644	2.77587e-51	8.472e-50
PTPRF	726.395	-1.72909	0.114815	-15.0598	2.9779e-51	9.07505e-50
FAM172A	1125.49	1.30684	0.0868575	15.0458	3.68123e-51	1.12018e-49
C4orf3	6206.08	0.894194	0.0594386	15.044	3.78103e-51	1.14884e-49
RMI2	171.403	-3.83926	0.25547	-15.0282	4.79674e-51	1.4552e-49
MFAP2	340.153	-2.32369	0.154623	-15.0281	4.80355e-51	1.4552e-49
TUBGCP3	722.832	-1.5335	0.102103	-15.0192	5.49598e-51	1.66251e-49
WIPF1	1160.8	-1.24578	0.0829714	-15.0146	5.89133e-51	1.777e-49
ERAP2	1010.25	-1.33847	0.0891448	-15.0146	5.89179e-51	1.777e-49
FAM210B	864.184	1.37795	0.0918246	15.0063	6.67881e-51	2.0114e-49
GPSM2	840.915	-1.38902	0.0925908	-15.0017	7.1531e-51	2.15108e-49
STXBP1	2049.26	1.08202	0.0721637	14.994	8.03797e-51	2.41363e-49
IRAK1	4292.41	-1.17897	0.0787165	-14.9774	1.03221e-50	3.09496e-49
MXRA8	692.166	-1.59384	0.106507	-14.9646	1.25029e-50	3.74337e-49
NRIP3	1596.66	1.04634	0.0699376	14.9611	1.31902e-50	3.94338e-49
UBL3	1554.5	1.1262	0.0753256	14.9511	1.53172e-50	4.5726e-49
MYO19	777.354	-1.46996	0.0983235	-14.9502	1.55166e-50	4.6254e-49
MYO10	1778.63	-1.23374	0.082549	-14.9456	1.66378e-50	4.9524e-49
MKNK1	663.252	1.53095	0.102452	14.9431	1.7264e-50	5.13133e-49
PORCN	784.174	-1.48777	0.0996689	-14.9272	2.1942e-50	6.51233e-49
TYMS	746.414	-1.46483	0.0981454	-14.9251	2.2641e-50	6.71006e-49
MTHFD1L	1715.51	-1.04292	0.06991	-14.9181	2.51286e-50	7.43653e-49
SASS6	189.285	-3.15562	0.211608	-14.9126	2.72968e-50	8.06653e-49
KDM1B	678.531	1.56509	0.104973	14.9094	2.86485e-50	8.45379e-49
E2F3	396.884	-1.98371	0.133096	-14.9044	3.08711e-50	9.09653e-49
TNFRSF1B	370.122	-2.22428	0.149238	-14.9043	3.09178e-50	9.09722e-49
EXO1	231.884	-2.71971	0.182545	-14.8988	3.3542e-50	9.85519e-49
RABIF	382.083	1.91668	0.128653	14.8981	3.39085e-50	9.9486e-49
MAZ	1944.76	-1.11826	0.0750978	-14.8908	3.78403e-50	1.10863e-48
SMAGP	201.156	-2.81013	0.188808	-14.8835	4.21772e-50	1.23392e-48
USP9X	6908.23	0.888763	0.0597192	14.8824	4.29068e-50	1.25348e-48
UNC119B	1696.45	1.01287	0.0680699	14.8799	4.45106e-50	1.29848e-48
GXYLT2	1080.33	1.38091	0.0928244	14.8766	4.67959e-50	1.3632e-48
CLK1	1445.28	1.29548	0.0870912	14.8749	4.79418e-50	1.3946e-48
HAUS5	360.292	-2.03066	0.136769	-14.8474	7.23168e-50	2.10067e-48
CENPO	310.803	-2.20166	0.148695	-14.8065	1.33022e-49	3.85858e-48
ETFDH	778.216	1.37509	0.0928776	14.8054	1.3521e-49	3.91651e-48
XPR1	926.463	1.35178	0.0913147	14.8035	1.39059e-49	4.0223e-48
VRK1	412.435	-2.07207	0.140026	-14.7977	1.5152e-49	4.37233e-48
JADE2	486.446	-1.84452	0.124649	-14.7977	1.51587e-49	4.37233e-48
CCNG2	1899.55	1.13233	0.0765536	14.7913	1.6658e-49	4.79801e-48
NORAD	10829	1.01167	0.0684304	14.784	1.85875e-49	5.34624e-48
MMP14	6343.64	-1.02829	0.0695805	-14.7784	2.01959e-49	5.80073e-48
CTNNB1	9654.53	0.790187	0.0535015	14.7694	2.30678e-49	6.61633e-48
SMIM14	1524.54	1.23764	0.0838796	14.755	2.8568e-49	8.18243e-48
MCMBP	1366.89	-1.09403	0.0742574	-14.7329	3.96339e-49	1.13361e-47
SUPT6H	4129.8	0.841877	0.057144	14.7326	3.98371e-49	1.13783e-47
MRPL3	1139.33	-1.47144	0.100015	-14.7121	5.38836e-49	1.53688e-47
SKP1	4004.1	1.29446	0.0879976	14.7101	5.54915e-49	1.58054e-47
NET1	471.716	-1.73133	0.117698	-14.7099	5.57202e-49	1.58485e-47
PRKDC	8543.25	-0.759637	0.0517267	-14.6856	7.97288e-49	2.26458e-47
PTGR1	1374.98	1.11266	0.0758536	14.6686	1.02487e-48	2.90698e-47
RAD18	361.552	-1.99384	0.135969	-14.6639	1.09731e-48	3.10814e-47
CEP41	405.621	-1.8257	0.124638	-14.648	1.38695e-48	3.92311e-47
FGFR1	8150.38	0.953248	0.0650995	14.6429	1.4945e-48	4.2215e-47
LTBP3	10156.3	0.704759	0.0481378	14.6404	1.5507e-48	4.37422e-47
MLXIP	3213.12	1.22271	0.0835624	14.6323	1.7475e-48	4.92255e-47
TUBB6	11567.8	-0.728896	0.04985	-14.6218	2.03985e-48	5.7382e-47
BASP1	4977.54	0.937009	0.0640961	14.6188	2.13094e-48	5.98621e-47
INSIG1	13065.9	0.871701	0.0596423	14.6155	2.23814e-48	6.27875e-47
RTL8B	1323.59	1.10739	0.0758716	14.5955	2.9995e-48	8.40311e-47
DCAKD	1116.31	1.16829	0.0800674	14.5913	3.18888e-48	8.92145e-47
FAM241A	738.804	1.4053	0.0965115	14.561	4.97198e-48	1.3891e-46
TP53INP2	1594.34	1.16582	0.0801228	14.5505	5.80149e-48	1.61865e-46
NUP85	747.631	-1.38648	0.0954384	-14.5275	8.11002e-48	2.25966e-46
TMEM175	738.808	1.44065	0.0991751	14.5263	8.25062e-48	2.29571e-46
COL8A1	689.62	-1.43036	0.0985303	-14.517	9.45631e-48	2.62762e-46
LIF	169.543	-3.61671	0.249171	-14.515	9.73858e-48	2.70239e-46
GOLGB1	3394.66	1.04063	0.0718371	14.486	1.48639e-47	4.11904e-46
ALDOC	2661.98	0.91924	0.0634672	14.4837	1.53631e-47	4.25163e-46
APOL6	497.969	-1.76473	0.121892	-14.4778	1.67384e-47	4.62599e-46
SPRY4	136.852	-4.74498	0.32777	-14.4765	1.70457e-47	4.70457e-46
RTN4RL2	333.125	-2.14165	0.148079	-14.4629	2.07984e-47	5.73257e-46
ARRDC3	5722.27	1.12911	0.0780808	14.4607	2.14519e-47	5.90476e-46
RAPGEFL1	679.996	1.45602	0.100844	14.4384	2.96708e-47	8.15609e-46
RNMT	1996.5	0.981244	0.0680409	14.4214	3.79672e-47	1.04227e-45
ZBTB2	261.538	-2.38862	0.165944	-14.3941	5.63187e-47	1.54398e-45
CAPN1	3122.14	-0.920295	0.0639401	-14.3931	5.71937e-47	1.56587e-45
TRIP6	1345.82	-1.19319	0.0829099	-14.3914	5.85982e-47	1.60218e-45
CDC25B	1159.02	-1.23828	0.0861122	-14.3798	6.92629e-47	1.89125e-45
KDM5B	2130.79	1.05748	0.0735682	14.3741	7.52306e-47	2.05146e-45
BIRC2	1981.76	-1.28886	0.0897364	-14.3627	8.86997e-47	2.41553e-45
S100A10	12617.9	0.876168	0.0610126	14.3604	9.16492e-47	2.49254e-45
H1F0	777.111	1.42387	0.0991929	14.3545	9.98334e-47	2.71152e-45
ARNTL2	1596.53	-1.08206	0.0754422	-14.3428	1.18117e-46	3.20386e-45
ALDH1B1	213.828	-2.75938	0.192514	-14.3334	1.35397e-46	3.66772e-45
VPS39	2162.79	1.04076	0.0726361	14.3284	1.45386e-46	3.9331e-45
AHRR	624.915	-1.57143	0.109675	-14.328	1.46195e-46	3.94977e-45
ETFRF1	495.991	2.02654	0.141561	14.3156	1.74858e-46	4.71795e-45
SAMHD1	626.993	1.44306	0.100871	14.306	2.00823e-46	5.4114e-45
FBXO21	1345.85	1.09638	0.0766404	14.3055	2.022e-46	5.44132e-45
ABL2	873.386	-1.30581	0.0913921	-14.288	2.59868e-46	6.98405e-45
VPS8	963.956	1.25249	0.0876888	14.2833	2.78034e-46	7.46247e-45
PRKAR2B	459.044	1.65357	0.115785	14.2813	2.86143e-46	7.67005e-45
ANAPC16	1195.71	1.2403	0.0868887	14.2746	3.15197e-46	8.43781e-45
CTSL	1387.69	-1.25139	0.0877342	-14.2634	3.7004e-46	9.89302e-45
PLCXD1	250.625	-2.59654	0.182224	-14.2492	4.53755e-46	1.21153e-44
REEP4	1063.46	-1.28854	0.0905451	-14.2309	5.88891e-46	1.5703e-44
ZFAND5	4316.64	0.768161	0.054044	14.2136	7.54243e-46	2.0086e-44
MSH2	634.975	-1.43359	0.101074	-14.1835	1.15843e-45	3.08096e-44
RAD51D	195.659	-2.80784	0.198032	-14.1787	1.24138e-45	3.2973e-44
LOXL3	1288.55	-1.27036	0.0898106	-14.1449	2.00696e-45	5.32391e-44
GRAMD1A	558.326	-1.60864	0.11373	-14.1443	2.02455e-45	5.36363e-44
CENPQ	216.364	-2.67435	0.189157	-14.1382	2.20809e-45	5.84232e-44
FGD5-AS1	2827	-0.914392	0.0647141	-14.1297	2.49132e-45	6.58318e-44
TLE4	485.542	1.63191	0.115552	14.1227	2.75326e-45	7.26597e-44
ANGPTL2	191.729	-2.81619	0.199646	-14.1059	3.4937e-45	9.20817e-44
SENP1	482.439	-1.72118	0.122054	-14.1018	3.70128e-45	9.74275e-44
APCDD1L	1241.1	-1.28308	0.0910602	-14.0905	4.3458e-45	1.14246e-43
LRR1	208.649	-2.54	0.180348	-14.0839	4.77161e-45	1.25279e-43
CEBPG	672.416	-1.51648	0.107699	-14.0807	4.99118e-45	1.30876e-43
TPM1	2434.98	-0.927909	0.0659627	-14.0672	6.04202e-45	1.58228e-43
UROD	1211.43	-1.10494	0.0785646	-14.0641	6.31638e-45	1.65202e-43
SLC38A2	10679.9	0.797549	0.0567129	14.0629	6.41775e-45	1.67639e-43
DSCC1	176.535	-2.96188	0.210827	-14.0489	7.82472e-45	2.0413e-43
KIF24	199.898	-2.59393	0.184659	-14.0471	8.02591e-45	2.09113e-43
TRIB3	144.367	-3.50125	0.24944	-14.0365	9.32528e-45	2.42659e-43
ALYREF	1487.97	-1.09205	0.0778186	-14.0332	9.76172e-45	2.53693e-43
HIF1A	15607.6	0.754255	0.0537549	14.0314	1.0017e-44	2.59997e-43
SMC1A	2099.2	-0.931538	0.066409	-14.0273	1.06151e-44	2.75172e-43
HAUS6	767.471	-1.47519	0.105211	-14.0213	1.15507e-44	2.99047e-43
RTN3	4220.33	0.794538	0.0566831	14.0172	1.22331e-44	3.16316e-43
ARL6IP1	5696.18	-0.980082	0.0699954	-14.0021	1.51357e-44	3.90876e-43
AGFG2	450.135	1.64799	0.117816	13.9878	1.84924e-44	4.76958e-43
CDC25C	153.088	-3.56201	0.254823	-13.9784	2.11238e-44	5.44144e-43
MIS18BP1	528.489	-1.58031	0.113064	-13.9771	2.15078e-44	5.5334e-43
PPRC1	490.765	-1.69264	0.12115	-13.9714	2.32838e-44	5.98281e-43
SHC3	241.322	-2.41514	0.172918	-13.967	2.47942e-44	6.3629e-43
BRCA2	211.163	-2.62216	0.188052	-13.9437	3.43415e-44	8.802e-43
MAPK3	1155.7	-1.28487	0.0921932	-13.9367	3.79155e-44	9.70589e-43
NCOA4	3373.39	0.993689	0.0713086	13.935	3.87958e-44	9.91884e-43
CIAO1	1593.85	0.999108	0.0717895	13.9172	4.98175e-44	1.27208e-42
TECR	3028.14	0.88153	0.0633675	13.9114	5.40205e-44	1.37769e-42
AEN	340.863	-2.0167	0.145022	-13.9062	5.81204e-44	1.48041e-42
DAZAP1	2827.96	-0.97479	0.0701478	-13.8962	6.67615e-44	1.6984e-42
PRMT2	2439.02	0.927518	0.0667983	13.8854	7.77088e-44	1.97444e-42
POLE2	129.526	-4.07162	0.293385	-13.8781	8.59931e-44	2.18222e-42
PARPBP	276.093	-2.45179	0.176704	-13.8751	8.96273e-44	2.27163e-42
MTBP	164.15	-3.02558	0.218552	-13.8437	1.38805e-43	3.5137e-42
TNNT1	1381.47	-1.09376	0.0791051	-13.8267	1.75958e-43	4.44869e-42
STAT3	2708.42	0.91437	0.0661504	13.8226	1.86237e-43	4.70277e-42
CADPS2	395.024	1.79375	0.129885	13.8103	2.21033e-43	5.57454e-42
DDB2	674.066	-1.36285	0.0987049	-13.8073	2.30167e-43	5.79776e-42
CENPW	341.925	-2.15987	0.156454	-13.8051	2.37352e-43	5.9714e-42
ENSA	2227	0.895777	0.0649446	13.7929	2.81078e-43	7.06282e-42
TRAIP	175.347	-2.85702	0.207173	-13.7905	2.90733e-43	7.29647e-42
CSNK1D	4093.5	1.0322	0.0749077	13.7796	3.38281e-43	8.47937e-42
MMP2	42344.1	0.792642	0.0575355	13.7766	3.52593e-43	8.82732e-42
GLG1	8479.45	0.761222	0.0552848	13.7691	3.91116e-43	9.77982e-42
C19orf48	576.516	-1.59675	0.115967	-13.769	3.91607e-43	9.78016e-42
STK10	1234.25	-1.09354	0.0794433	-13.765	4.13613e-43	1.03172e-41
IFNGR2	380.266	-1.89559	0.137739	-13.7622	4.30296e-43	1.07202e-41
DDIAS	129.925	-3.99374	0.290214	-13.7614	4.35149e-43	1.0828e-41
RNF187	7417.54	0.748173	0.0543942	13.7547	4.77543e-43	1.18685e-41
CPT1A	255.733	-2.37695	0.172813	-13.7545	4.78634e-43	1.18812e-41
IDS	5872.62	0.807552	0.0587235	13.7518	4.97057e-43	1.23235e-41
SLC7A11	471.937	-1.82857	0.132984	-13.7503	5.07323e-43	1.25628e-41
ARHGEF2	2044.86	-1.12302	0.0816827	-13.7486	5.19541e-43	1.28499e-41
MYO1E	2316.4	0.921352	0.0670687	13.7374	6.05807e-43	1.49654e-41
PTPN13	1217.34	1.13019	0.0823278	13.728	6.90246e-43	1.70308e-41
ATP6V0D1	2701.52	0.900168	0.0656858	13.7041	9.58847e-43	2.36296e-41
GOLT1B	1229.23	-1.28472	0.0937528	-13.7033	9.70625e-43	2.38911e-41
AHCYL2	750.428	1.34223	0.0979556	13.7024	9.82328e-43	2.41502e-41
ARL15	517.37	1.68642	0.123078	13.7021	9.86492e-43	2.42235e-41
EMP3	1347.78	-1.16347	0.0849323	-13.6988	1.03197e-42	2.53097e-41
SYT11	2113.45	1.00283	0.0732705	13.6867	1.21873e-42	2.98545e-41
CFAP97	725.605	-1.61493	0.118047	-13.6805	1.32836e-42	3.25012e-41
RTL8A	1547.59	1.05539	0.0771583	13.6782	1.37092e-42	3.35024e-41
RPS6KA4	1259.93	-1.35038	0.0987602	-13.6733	1.4652e-42	3.57637e-41
C14orf132	4480.7	0.967958	0.070799	13.6719	1.49393e-42	3.64216e-41
LIMS1	2113.08	-1.08552	0.0794027	-13.6711	1.51188e-42	3.68154e-41
TSC22D4	1656.69	1.04466	0.0764485	13.6648	1.64665e-42	4.00495e-41
UROS	1061.64	1.14893	0.0841211	13.658	1.80824e-42	4.39276e-41
BORA	241.178	-2.43965	0.178701	-13.6522	1.95913e-42	4.75368e-41
SIRT2	1128.6	1.20322	0.0881472	13.6501	2.01538e-42	4.88437e-41
HDGFL3	1166.26	-1.24313	0.0910999	-13.6458	2.13905e-42	5.17797e-41
PASK	146.451	-3.33033	0.244069	-13.6451	2.16051e-42	5.22373e-41
PARP14	454.564	-1.77399	0.130032	-13.6427	2.23106e-42	5.38796e-41
PDLIM2	295.29	-2.24961	0.164967	-13.6367	2.42225e-42	5.84278e-41
DYRK1B	863.705	1.42671	0.10472	13.6241	2.87772e-42	6.93326e-41
8-Sep	1066.54	-1.12016	0.0822283	-13.6225	2.94185e-42	7.07946e-41
TRIB2	522.768	-1.62597	0.119485	-13.6082	3.58103e-42	8.60751e-41
GINS4	273.403	-2.20393	0.162052	-13.6001	3.99705e-42	9.5962e-41
CLEC11A	1676.75	-1.043	0.0767337	-13.5924	4.44033e-42	1.06479e-40
KCTD12	2250.67	1.05605	0.0777148	13.5888	4.66401e-42	1.11712e-40
KDELR3	323.546	-1.93023	0.142158	-13.5781	5.4016e-42	1.29228e-40
PDHB	1485.68	1.05751	0.0779532	13.5659	6.37835e-42	1.52418e-40
YARS	1528.96	-0.96141	0.0708778	-13.5643	6.51643e-42	1.55536e-40
YWHAG	7221.25	0.717138	0.0528968	13.5573	7.17292e-42	1.71006e-40
AL162458.1	288.063	2.23654	0.16499	13.5556	7.34252e-42	1.74846e-40
SHANK1	268.174	-2.76798	0.204505	-13.535	9.72212e-42	2.31242e-40
FMNL1	125.186	-3.9392	0.29107	-13.5335	9.91561e-42	2.35571e-40
MYLK	1749.17	-0.977555	0.0723387	-13.5136	1.30044e-41	3.08596e-40
AASS	362.967	1.77035	0.131052	13.5087	1.38904e-41	3.29238e-40
NHLRC2	532.957	-1.58389	0.117294	-13.5036	1.48834e-41	3.52367e-40
TNFAIP8L1	490.918	-2.19293	0.162401	-13.5032	1.49793e-41	3.54229e-40
POLA1	560.358	-1.54413	0.114412	-13.4963	1.64485e-41	3.88523e-40
TIMP3	1806.3	-1.03334	0.0765716	-13.495	1.67275e-41	3.94658e-40
FYN	4711.38	0.760888	0.0564532	13.4782	2.10161e-41	4.9527e-40
MRNIP	517.976	1.55409	0.115326	13.4756	2.1783e-41	5.12751e-40
TPI1	38317.5	0.679388	0.0504766	13.4595	2.70836e-41	6.3679e-40
NOTCH3	328.546	-1.99233	0.148052	-13.457	2.80229e-41	6.58119e-40
SLC44A1	3551.8	0.821573	0.0611034	13.4456	3.26711e-41	7.66405e-40
STON2	762.979	1.29865	0.0966005	13.4435	3.36154e-41	7.87655e-40
SUV39H1	171.394	-2.92071	0.217293	-13.4414	3.45876e-41	8.09508e-40
HNRNPUL1	4704.27	-0.911401	0.0678274	-13.4371	3.66691e-41	8.57244e-40
DPP3	1552.99	1.06445	0.0792896	13.4248	4.32919e-41	1.01092e-39
HOXB2	317.381	-1.96444	0.146381	-13.4201	4.61259e-41	1.07587e-39
SAE1	2217.87	-0.8716	0.0650581	-13.3973	6.27427e-41	1.46178e-39
CHEK1	270.878	-2.28502	0.170625	-13.3921	6.72634e-41	1.56533e-39
GINS2	128.492	-3.90632	0.291808	-13.3866	7.23928e-41	1.68278e-39
PDGFRB	408.528	-1.93262	0.144433	-13.3808	7.83099e-41	1.81826e-39
HS2ST1	871.417	1.20485	0.0901491	13.3651	9.67109e-41	2.24297e-39
AMPH	505.894	1.52854	0.114414	13.3597	1.0396e-40	2.40836e-39
ZYX	3930.38	-0.931268	0.0697747	-13.3468	1.23679e-40	2.86195e-39
DPYSL2	3010.88	-0.862512	0.0646269	-13.346	1.24944e-40	2.88795e-39
MVB12A	528.745	-1.58489	0.118831	-13.3373	1.40463e-40	3.243e-39
NEMP1	873.274	-1.56435	0.11732	-13.3341	1.46667e-40	3.38244e-39
GLRB	322.949	1.99454	0.149765	13.3178	1.82314e-40	4.19978e-39
CLGN	565.918	1.39638	0.104866	13.3159	1.87006e-40	4.30303e-39
ARHGAP23	2372.97	1.05953	0.0796156	13.3081	2.07818e-40	4.77654e-39
ING1	1074.42	1.0768	0.0809722	13.2984	2.36542e-40	5.43065e-39
C3orf58	2932.97	0.957871	0.0721489	13.2763	3.17661e-40	7.28487e-39
CEBPB	6512.77	0.797331	0.0600666	13.2741	3.27043e-40	7.49163e-39
IRS1	3354.2	-0.871165	0.065644	-13.2711	3.40728e-40	7.79639e-39
SSC5D	534.092	-1.73342	0.130645	-13.2682	3.54006e-40	8.09118e-39
SPARC	13728.6	-0.675573	0.0509502	-13.2595	3.97609e-40	9.07763e-39
NRBP1	2970.25	0.81544	0.0615245	13.2539	4.28265e-40	9.76664e-39
CKAP4	4640.48	-0.777667	0.0587177	-13.2442	4.8767e-40	1.1109e-38
JUNB	2904.61	0.983509	0.0742654	13.2432	4.94165e-40	1.12445e-38
SCAMP2	1043.35	1.07315	0.0810399	13.2422	5.00484e-40	1.13756e-38
RPS6KA2	214.41	2.2719	0.171569	13.2419	5.0233e-40	1.14049e-38
SCRN1	4588.02	-0.71921	0.0543143	-13.2416	5.04363e-40	1.14384e-38
MYCBP2	2661.83	0.97295	0.0735111	13.2354	5.47943e-40	1.2413e-38
CCS	689.293	1.45418	0.109899	13.232	5.73605e-40	1.298e-38
RAI1	736.964	-1.42572	0.107789	-13.227	6.12819e-40	1.3852e-38
PLPPR2	2178.63	0.981535	0.0742241	13.2239	6.38309e-40	1.44123e-38
NHS	787.407	1.35333	0.102359	13.2214	6.6063e-40	1.48998e-38
IRF7	341.361	2.1762	0.164608	13.2206	6.67661e-40	1.50418e-38
PPP1R14B	4622.49	-0.990837	0.0749535	-13.2193	6.78551e-40	1.52704e-38
BLM	137.07	-3.22519	0.244145	-13.2101	7.66816e-40	1.72378e-38
NFKB2	1046.96	-1.23731	0.0936974	-13.2054	8.16317e-40	1.83304e-38
DDX12P	219.742	-2.72298	0.20628	-13.2004	8.72845e-40	1.95783e-38
KIF21B	269.303	-2.13446	0.16185	-13.1879	1.03018e-39	2.30822e-38
DNAJB1	2562.09	0.825759	0.0627183	13.1661	1.37434e-39	3.07597e-38
CTPS2	154.79	-2.95641	0.224577	-13.1643	1.40764e-39	3.1461e-38
TONSL	630.187	-1.68341	0.127877	-13.1643	1.40875e-39	3.1461e-38
ADAMTSL1	433.568	-1.6678	0.126742	-13.159	1.50975e-39	3.368e-38
VASH1	273.968	2.27786	0.173344	13.1407	1.92489e-39	4.28942e-38
AC243772.2	296.756	8.628	0.657507	13.1223	2.45399e-39	5.46254e-38
TTF2	498.067	-1.52377	0.116144	-13.1197	2.53974e-39	5.64726e-38
ELK3	1053.31	-1.0986	0.0837377	-13.1195	2.54532e-39	5.65354e-38
TEDC1	382.895	-1.93941	0.147887	-13.1142	2.73192e-39	6.06143e-38
OTUD5	2320.26	0.860677	0.0657066	13.0988	3.34516e-39	7.41402e-38
RIPOR1	982.661	-1.27278	0.097273	-13.0846	4.03219e-39	8.92705e-38
VMP1	5864.94	0.773171	0.0591057	13.0812	4.21948e-39	9.3316e-38
DAGLB	688.53	1.39158	0.106448	13.0729	4.70482e-39	1.03937e-37
EEF2	43549.4	0.724125	0.055416	13.0671	5.07872e-39	1.12016e-37
CXCL2	227.675	-2.5709	0.196747	-13.067	5.08144e-39	1.12016e-37
TEX2	594.836	1.35236	0.103519	13.0638	5.29858e-39	1.16677e-37
WSB2	2773.99	-0.804108	0.0615567	-13.0629	5.36501e-39	1.17984e-37
SLC16A2	1878.16	0.941251	0.0720557	13.0628	5.36946e-39	1.17984e-37
CEP128	255.062	-2.19425	0.168051	-13.0571	5.79084e-39	1.27107e-37
NDUFB4	1255.05	-1.25531	0.0961511	-13.0556	5.90702e-39	1.29518e-37
HIST1H2BK	247.778	2.1826	0.167204	13.0535	6.06837e-39	1.32913e-37
KLF11	211.512	-2.29884	0.176363	-13.0347	7.76935e-39	1.69988e-37
S100A16	2595.31	-0.827105	0.0634581	-13.0339	7.85023e-39	1.71574e-37
ALDH3A2	1382.14	1.02144	0.0783692	13.0337	7.86709e-39	1.71759e-37
MMP24OS	1740.99	0.924047	0.0709363	13.0264	8.65476e-39	1.88755e-37
HHLA3	253.153	2.2893	0.175818	13.0208	9.31384e-39	2.02913e-37
NPR2	399.739	-1.75315	0.134675	-13.0176	9.71809e-39	2.11495e-37
FLNC	27902.3	1.01924	0.0783017	13.0169	9.81361e-39	2.13347e-37
LTBP4	2764	-1.11073	0.0854036	-13.0056	1.13668e-38	2.4685e-37
NCKAP5L	1679.72	1.08822	0.0837454	12.9944	1.31633e-38	2.85562e-37
CHST12	740.294	1.21178	0.0932918	12.9892	1.40936e-38	3.0542e-37
SORBS2	371.756	-2.1007	0.161787	-12.9844	1.50041e-38	3.24809e-37
ARL6	995.877	1.16393	0.0896736	12.9797	1.59539e-38	3.45006e-37
RAB10	4834.16	0.770238	0.0593768	12.972	1.76318e-38	3.80889e-37
LINC01444	137.044	-3.31612	0.255688	-12.9694	1.82404e-38	3.9362e-37
AP2M1	21670.2	0.657958	0.0507547	12.9635	1.97115e-38	4.24917e-37
LIG1	481.939	-1.56617	0.120815	-12.9633	1.97452e-38	4.25196e-37
ETS2	636.725	-1.39168	0.107373	-12.9612	2.03066e-38	4.36827e-37
C6orf89	2266.83	0.845485	0.0652407	12.9595	2.07703e-38	4.46333e-37
SCAND1	1987.46	0.948823	0.073221	12.9584	2.1073e-38	4.52362e-37
HDAC3	1741.15	1.00901	0.078051	12.9276	3.14673e-38	6.74784e-37
POLD1	1101.63	-1.31169	0.10152	-12.9206	3.44566e-38	7.38114e-37
GYPC	201.579	-2.53939	0.196739	-12.9074	4.08956e-38	8.75132e-37
ACAP3	3286.98	1.01861	0.0789476	12.9024	4.36484e-38	9.33064e-37
PNPLA8	1100.22	1.20225	0.0931871	12.9015	4.41549e-38	9.42908e-37
NUP62	1163.37	-1.07351	0.0832141	-12.9005	4.46926e-38	9.53395e-37
EME1	142.428	-3.19132	0.247432	-12.8977	4.63482e-38	9.87685e-37
HIST1H2BC	133.251	3.08087	0.238889	12.8966	4.70206e-38	1.00097e-36
KRT80	656.693	-1.4403	0.111728	-12.8911	5.04882e-38	1.07367e-36
CYTOR	270.178	-2.02253	0.156938	-12.8874	5.29759e-38	1.12541e-36
CHMP1B	1077.44	1.0877	0.0844512	12.8796	5.86252e-38	1.24413e-36
ABCC10	642.437	1.38827	0.107852	12.872	6.47322e-38	1.37231e-36
HIF1AN	1654.28	0.913229	0.0709643	12.8689	6.73936e-38	1.42725e-36
COL1A2	27273.2	-0.829899	0.0645027	-12.8661	6.98173e-38	1.47705e-36
TRPS1	1469.78	0.939813	0.0730646	12.8628	7.29202e-38	1.54111e-36
ELOVL4	314.962	1.80809	0.140606	12.8592	7.6366e-38	1.61227e-36
IP6K2	1410.52	0.929601	0.0723291	12.8524	8.34141e-38	1.75926e-36
GSTZ1	668.317	1.30579	0.101732	12.8356	1.03603e-37	2.1828e-36
PNMA2	527.794	-1.43571	0.111885	-12.832	1.08478e-37	2.28318e-36
SND1	6951.12	0.706119	0.0551043	12.8142	1.36505e-37	2.8701e-36
METRN	1003.23	1.20235	0.0938629	12.8097	1.44727e-37	3.03987e-36
COMMD4	734.254	-1.3609	0.106247	-12.8089	1.46257e-37	3.06884e-36
ABR	3598.77	-0.871731	0.0680607	-12.8081	1.47624e-37	3.09436e-36
TCTA	701.335	1.2055	0.0941237	12.8076	1.487e-37	3.11373e-36
FANCA	153.069	-2.86786	0.223986	-12.8038	1.5621e-37	3.26765e-36
G3BP2	5143.74	0.8521	0.0665687	12.8003	1.63284e-37	3.41213e-36
MPP4	113.811	-5.15086	0.402447	-12.7988	1.66424e-37	3.4742e-36
VSTM4	594.508	-1.53621	0.120106	-12.7904	1.85403e-37	3.86647e-36
FAM8A1	979.269	1.09613	0.0857361	12.785	1.98976e-37	4.1453e-36
FBXO32	523.362	1.39698	0.109272	12.7844	2.00492e-37	4.17263e-36
SEPHS1	975.418	-1.05962	0.0829627	-12.7722	2.34441e-37	4.87423e-36
MED24	1346.07	-1.08643	0.0850679	-12.7714	2.36936e-37	4.9211e-36
ZFYVE1	1133.79	1.00565	0.0788337	12.7566	2.86363e-37	5.94166e-36
ITM2B	4576.49	0.792547	0.062139	12.7544	2.94553e-37	6.10542e-36
DOCK10	1041.74	-1.05212	0.0825313	-12.7481	3.19461e-37	6.615e-36
ZNF621	770.306	-1.17168	0.0920078	-12.7345	3.80088e-37	7.86245e-36
LUC7L3	3734.5	0.909443	0.0714193	12.7338	3.83471e-37	7.92443e-36
DOCK4	149.376	2.95522	0.232598	12.7053	5.52717e-37	1.14104e-35
TSPAN4	1046.61	-1.10139	0.086729	-12.6992	5.9753e-37	1.23231e-35
PIGH	478.283	1.51874	0.11961	12.6974	6.11522e-37	1.2599e-35
MIS18A	211.992	-2.24275	0.176719	-12.691	6.62997e-37	1.36458e-35
HIBADH	844.392	1.11331	0.0877558	12.6865	7.02955e-37	1.44536e-35
KIAA0513	190.506	2.33218	0.183855	12.6849	7.17318e-37	1.47342e-35
PAIP2	992.569	1.16878	0.0923367	12.6578	1.01253e-36	2.07772e-35
USP25	862.277	1.14807	0.0907425	12.652	1.09085e-36	2.23618e-35
SBNO1	1348.4	1.10225	0.0871248	12.6514	1.09875e-36	2.25014e-35
TMEM97	168.15	-2.52467	0.199581	-12.6499	1.12087e-36	2.29314e-35
TM7SF2	154.428	2.70762	0.214065	12.6486	1.13862e-36	2.32712e-35
PMP22	1163.22	-1.11032	0.0878429	-12.6398	1.27311e-36	2.59941e-35
RFC5	502.49	-1.45367	0.115011	-12.6393	1.28133e-36	2.61359e-35
SPRY2	397.051	-1.6614	0.131455	-12.6385	1.29422e-36	2.63724e-35
ACLY	8675.96	0.632871	0.0500803	12.6371	1.31783e-36	2.6827e-35
DARS2	459.132	-1.445	0.114423	-12.6286	1.46939e-36	2.98825e-35
PEA15	3956.17	0.808559	0.0640676	12.6204	1.62958e-36	3.31072e-35
TOLLIP	1801.39	0.910455	0.0721521	12.6185	1.66884e-36	3.38714e-35
TRIB1	355.967	1.6503	0.130915	12.6059	1.9589e-36	3.9719e-35
INTS8	1057.08	1.10983	0.0881303	12.5931	2.3044e-36	4.66784e-35
IDI1	1217.76	1.20762	0.0960155	12.5774	2.81204e-36	5.69049e-35
TKT	8972.43	0.754519	0.0599941	12.5765	2.84174e-36	5.74491e-35
HIPK2	4977.98	-0.80623	0.0641085	-12.576	2.86076e-36	5.77767e-35
APLN	1444.61	-0.977508	0.0777334	-12.5751	2.89341e-36	5.83784e-35
VASP	1252.9	-1.07465	0.0854752	-12.5726	2.98688e-36	6.0205e-35
FAM110A	120.677	-3.304	0.262925	-12.5663	3.23474e-36	6.5137e-35
KAT2B	826.887	1.15011	0.0915346	12.5647	3.2993e-36	6.63716e-35
NDP	103.617	-4.56453	0.363338	-12.5628	3.38303e-36	6.79893e-35
RPL28	13225.4	0.658631	0.052431	12.5619	3.42194e-36	6.87038e-35
UBP1	2707.62	0.775291	0.061779	12.5494	4.00399e-36	8.03112e-35
GGA2	2469.69	0.828995	0.0660763	12.546	4.17962e-36	8.37519e-35
LCP1	244.066	-1.97517	0.157525	-12.5388	4.58007e-36	9.16864e-35
RPLP1	18621.9	0.69994	0.0558308	12.5368	4.69515e-36	9.38983e-35
RASA1	1806.87	-0.905373	0.0722251	-12.5354	4.77745e-36	9.54512e-35
DUT	1637.63	-1.00291	0.0800369	-12.5306	5.07857e-36	1.01368e-34
TP53I3	377.826	1.58842	0.126777	12.5293	5.16093e-36	1.02912e-34
ANXA1	15242.5	0.681379	0.0544042	12.5244	5.49195e-36	1.09406e-34
TENT4B	663.266	1.23282	0.098523	12.513	6.34016e-36	1.26181e-34
CYB561	327.251	-1.8205	0.145495	-12.5125	6.3806e-36	1.26863e-34
PDE4DIP	2317.07	0.919204	0.0734639	12.5123	6.39295e-36	1.26985e-34
ZNF618	116.323	-3.7942	0.303538	-12.4999	7.47261e-36	1.48286e-34
ARHGEF6	1180.83	-0.987212	0.07898	-12.4995	7.51014e-36	1.48887e-34
ACADVL	7486.81	0.922222	0.0737991	12.4964	7.81247e-36	1.54731e-34
TMEM106C	1182.59	-1.03907	0.0831885	-12.4905	8.41368e-36	1.66477e-34
CCDC34	718.043	-1.243	0.0995329	-12.4884	8.64044e-36	1.70799e-34
SORBS1	201.823	2.25185	0.180373	12.4844	9.0812e-36	1.79338e-34
OXCT1	572.613	-1.42138	0.113916	-12.4775	9.9039e-36	1.95397e-34
ODC1	1311.09	1.07535	0.0861895	12.4766	1.00164e-35	1.97427e-34
LAGE3	1034.48	1.2379	0.0992783	12.469	1.10142e-35	2.16885e-34
ASAP1	2107.93	0.823277	0.0661176	12.4517	1.36882e-35	2.6928e-34
RNF141	1023.83	1.06294	0.0854169	12.4441	1.50596e-35	2.95974e-34
OAT	1519.73	1.07165	0.0861842	12.4344	1.6993e-35	3.33652e-34
ADGRA3	1346.15	0.972786	0.0782512	12.4316	1.76108e-35	3.45452e-34
SPAG9	4469.33	0.802082	0.0645324	12.4291	1.81575e-35	3.55834e-34
HEXDC	258.425	1.85991	0.149667	12.427	1.86603e-35	3.64997e-34
BTBD11	409.659	1.82257	0.146662	12.427	1.86607e-35	3.64997e-34
CHTF18	278.577	-2.06104	0.165882	-12.4248	1.91821e-35	3.74838e-34
DAPK3	2363.6	0.90964	0.0732426	12.4195	2.04717e-35	3.99656e-34
RARG	623.391	-1.28823	0.103731	-12.4189	2.06475e-35	4.02705e-34
SPHK1	492.399	-1.43953	0.115923	-12.418	2.08674e-35	4.06606e-34
DCLK1	203.38	2.54419	0.204987	12.4115	2.26397e-35	4.4072e-34
C1orf94	238.423	-2.28716	0.18428	-12.4113	2.26812e-35	4.41109e-34
COL27A1	791.508	-1.51927	0.12245	-12.4073	2.38609e-35	4.63612e-34
NASP	2272.95	-0.779055	0.0627994	-12.4054	2.44139e-35	4.73907e-34
MAGOHB	289.356	-1.9775	0.159455	-12.4016	2.5609e-35	4.96635e-34
STX1A	568.695	-1.38663	0.111828	-12.3997	2.62382e-35	5.08357e-34
MCPH1	243.398	-2.06362	0.166605	-12.3863	3.09987e-35	6.00022e-34
CTSS	673.016	-1.32238	0.106832	-12.3782	3.43157e-35	6.63599e-34
ITSN1	901.578	1.0911	0.088181	12.3734	3.64253e-35	7.0373e-34
MLLT6	1227.58	-1.30741	0.105721	-12.3667	3.95941e-35	7.6423e-34
NUP107	1011.29	-1.11911	0.0904957	-12.3665	3.96838e-35	7.6524e-34
SLC11A2	762.619	-1.16284	0.0940367	-12.3658	4.003e-35	7.7119e-34
LRRC17	513.538	-1.38354	0.111912	-12.3628	4.15516e-35	7.99751e-34
C10orf90	304.783	-1.9408	0.1571	-12.3539	4.64274e-35	8.92758e-34
RBMX	3009.99	-0.950782	0.0769643	-12.3535	4.66173e-35	8.95568e-34
TERF2IP	1639.12	0.880043	0.0712646	12.349	4.93431e-35	9.47045e-34
IFI44L	126.709	-3.44207	0.278771	-12.3473	5.03622e-35	9.65699e-34
MAP1A	5041.21	0.86136	0.0697857	12.3429	5.31884e-35	1.01894e-33
ANP32A	1698.87	-0.956773	0.0775677	-12.3347	5.89226e-35	1.12773e-33
AL162274.1	291.257	1.97062	0.159813	12.3308	6.18401e-35	1.18247e-33
LINC00346	398.027	-1.56005	0.126539	-12.3286	6.3503e-35	1.21313e-33
OCEL1	552.155	1.45841	0.118628	12.294	9.75742e-35	1.86228e-33
HMGB1	3483.92	-0.939899	0.0764564	-12.2933	9.84472e-35	1.87719e-33
POLR2L	1673.58	1.14854	0.0934314	12.2929	9.89481e-35	1.88498e-33
SLC2A1	18244.1	0.641914	0.0522289	12.2904	1.02006e-34	1.94143e-33
ARMH4	390.114	1.69317	0.137801	12.2871	1.063e-34	2.02127e-33
MANEA	701.131	-1.40004	0.113948	-12.2866	1.06882e-34	2.03045e-33
GOLM1	2626.92	0.755989	0.0615902	12.2745	1.24164e-34	2.35658e-33
MAFG	873.596	-1.17309	0.0955751	-12.274	1.24864e-34	2.36768e-33
IMP3	806.566	1.25006	0.101884	12.2695	1.32002e-34	2.50072e-33
KPNB1	7107.66	-0.641453	0.0522902	-12.2672	1.35919e-34	2.57253e-33
WDR19	780.587	1.23803	0.100945	12.2644	1.40704e-34	2.66064e-33
CD109	3607.08	-0.819479	0.0668277	-12.2626	1.43849e-34	2.7176e-33
DAG1	4331.96	0.796776	0.0650074	12.2567	1.54661e-34	2.91917e-33
BTN2A1	569.997	-1.3036	0.106447	-12.2464	1.7553e-34	3.31001e-33
SLC35B4	1544.81	-0.933415	0.0762498	-12.2415	1.86474e-34	3.51315e-33
VAMP4	457.923	-1.56385	0.127754	-12.2411	1.87495e-34	3.52915e-33
SEC23A	2362.4	-0.838257	0.0685157	-12.2345	2.03281e-34	3.82276e-33
RRAGA	3406.57	0.748666	0.0611982	12.2335	2.05973e-34	3.86984e-33
GSN	4398.16	0.877996	0.0717801	12.2317	2.1036e-34	3.94863e-33
RIC1	787.117	1.11431	0.091197	12.2187	2.46929e-34	4.63081e-33
GBF1	2353.77	0.789604	0.0646782	12.2082	2.81063e-34	5.26613e-33
NAGPA	150.468	-2.64501	0.21707	-12.185	3.73586e-34	6.9933e-33
ARMCX3	1621.71	1.06833	0.0877036	12.1811	3.91924e-34	7.32988e-33
MARCKS	9137.06	-0.704987	0.0578882	-12.1784	4.05027e-34	7.56801e-33
GTF3C6	169.021	-2.41789	0.198552	-12.1776	4.09183e-34	7.6387e-33
PITRM1	2004.15	0.81611	0.067031	12.1751	4.21836e-34	7.86774e-33
ANKZF1	2745.42	1.05255	0.0865674	12.1588	5.15364e-34	9.6034e-33
CKAP2	1477.82	-1.15083	0.0947971	-12.1399	6.49102e-34	1.20845e-32
TMEM273	197.894	-2.26915	0.187073	-12.1297	7.34794e-34	1.36674e-32
ANXA2P2	1935.54	0.884987	0.0729649	12.1289	7.42115e-34	1.37911e-32
MXRA7	9762.61	0.598623	0.0493637	12.1268	7.61924e-34	1.41464e-32
PCLO	217.641	2.17299	0.179374	12.1143	8.87193e-34	1.64573e-32
IL1R1	482.206	-1.41916	0.117233	-12.1055	9.88146e-34	1.83133e-32
CENPH	390.291	-1.78806	0.147755	-12.1015	1.0365e-33	1.91921e-32
SERPINB1	1481.26	0.858765	0.071	12.0953	1.11862e-33	2.0694e-32
RARB	372.547	1.57761	0.130477	12.091	1.1778e-33	2.17692e-32
ATF4	3015.77	-0.706697	0.0584625	-12.0881	1.22141e-33	2.25549e-32
HIST2H2BC	197.706	2.48911	0.205917	12.088	1.2229e-33	2.25619e-32
MTRR	737.063	1.12774	0.093488	12.0629	1.65838e-33	3.05688e-32
STX12	923.714	1.1066	0.0917449	12.0617	1.68247e-33	3.0985e-32
SYDE1	2221.05	-0.954889	0.0791823	-12.0594	1.7309e-33	3.18483e-32
RNF26	834.336	-1.09698	0.0910513	-12.048	1.98757e-33	3.65381e-32
ECE1	5788.54	-0.746425	0.0619674	-12.0454	2.04969e-33	3.76463e-32
C6orf120	1184.86	0.989671	0.0822175	12.0372	2.26406e-33	4.15463e-32
SYAP1	1532.67	0.859043	0.0713852	12.0339	2.35709e-33	4.32148e-32
SOGA1	2694.8	-1.03052	0.0856652	-12.0296	2.48276e-33	4.5478e-32
UXS1	1054.59	1.0391	0.0863814	12.0292	2.49542e-33	4.56691e-32
NEK6	793.25	-1.10674	0.0920387	-12.0248	2.63383e-33	4.81592e-32
MRPL11	521.47	-1.45588	0.121196	-12.0126	3.0515e-33	5.57464e-32
LAMB1	2561.74	-0.747745	0.0622531	-12.0114	3.09681e-33	5.65236e-32
IGFBP3	7164.48	-0.657099	0.0547261	-12.007	3.2628e-33	5.95003e-32
BAG3	1625.72	0.948452	0.0790214	12.0025	3.44898e-33	6.28395e-32
PPP2R5A	945.278	1.09335	0.0911295	11.9977	3.65215e-33	6.64821e-32
C17orf53	107.56	-3.49092	0.290975	-11.9973	3.67131e-33	6.67715e-32
SESN1	491.279	1.42382	0.118745	11.9906	3.98132e-33	7.23455e-32
FOXL1	554.989	-1.32249	0.11031	-11.9889	4.06367e-33	7.37765e-32
ENPP2	961.841	0.992967	0.0828516	11.9849	4.26452e-33	7.73545e-32
MFSD12	4276.21	0.816731	0.0682149	11.9729	4.92692e-33	8.92906e-32
RASSF1	548.405	-1.33695	0.111675	-11.9718	4.9918e-33	9.03864e-32
DNM2	6050.21	0.768252	0.0641819	11.9699	5.10763e-33	9.2402e-32
LAMB3	958.879	-1.23294	0.103036	-11.9661	5.34864e-33	9.66768e-32
CCDC102A	148.892	-2.67917	0.223987	-11.9613	5.66594e-33	1.02322e-31
PGRMC2	2588.21	1.01999	0.0852793	11.9605	5.72001e-33	1.03207e-31
PSMB2	2865.85	-0.770192	0.064443	-11.9515	6.37468e-33	1.14918e-31
MYEOV	164.189	-2.44056	0.204266	-11.948	6.65393e-33	1.19847e-31
HSPA4L	883.59	1.14799	0.0961248	11.9427	7.08668e-33	1.27529e-31
UBN1	1479.9	0.924279	0.0774073	11.9405	7.28164e-33	1.30923e-31
PLTP	6754.21	0.735205	0.0616156	11.9321	8.04872e-33	1.44587e-31
AL162274.2	134.838	2.69084	0.225539	11.9307	8.18702e-33	1.46943e-31
PSEN1	2291.26	0.911621	0.0764142	11.93	8.25779e-33	1.48083e-31
PAICS	6772.42	-0.687419	0.0576241	-11.9294	8.32109e-33	1.49088e-31
DCAF15	595.709	-1.42918	0.119827	-11.9271	8.55287e-33	1.53107e-31
ZBED1	310.469	-2.00588	0.168201	-11.9255	8.71752e-33	1.55918e-31
NSMAF	1077.87	-0.9811	0.0822998	-11.921	9.19512e-33	1.64317e-31
KCTD5	2851.6	0.720093	0.0604805	11.9062	1.09879e-32	1.96183e-31
REEP6	293.761	1.74541	0.146646	11.9022	1.15281e-32	2.05647e-31
SHROOM2	102.636	-3.87425	0.32555	-11.9006	1.17453e-32	2.0934e-31
CEMIP2	332.685	1.6471	0.138489	11.8934	1.28117e-32	2.28148e-31
CDKN2D	530.165	-1.32645	0.111563	-11.8897	1.33914e-32	2.38265e-31
TMUB1	1526.62	-0.926399	0.0779672	-11.8819	1.46961e-32	2.61251e-31
LTBP2	121.863	-2.91733	0.24566	-11.8755	1.58707e-32	2.81887e-31
BSDC1	1673.82	0.901852	0.0759504	11.8742	1.61105e-32	2.85898e-31
EBP	803.467	-1.17666	0.0991425	-11.8684	1.72835e-32	3.06448e-31
ATG4B	1323.36	0.890651	0.0751225	11.856	2.00375e-32	3.54973e-31
PTPN9	549.784	-1.58541	0.133726	-11.8557	2.0106e-32	3.55878e-31
TRIOBP	1453.52	-1.01326	0.0855438	-11.8449	2.28596e-32	4.04267e-31
ERFE	201.878	-2.27472	0.192166	-11.8373	2.50428e-32	4.42494e-31
RNF182	423.372	-1.55949	0.13181	-11.8313	2.68864e-32	4.74661e-31
H3F3AP4	832.238	1.27927	0.108179	11.8256	2.87982e-32	5.07975e-31
DDX39B	2105.74	0.854094	0.07224	11.823	2.96825e-32	5.23122e-31
FAM198B	153.126	-2.95014	0.249581	-11.8204	3.06384e-32	5.39505e-31
RTKN2	138.292	-2.84259	0.240509	-11.819	3.11184e-32	5.47487e-31
ARSI	455.553	-1.45301	0.12298	-11.8151	3.26303e-32	5.73593e-31
NR3C1	2897.07	0.787159	0.0666467	11.8109	3.42764e-32	6.01517e-31
LRPAP1	3194.58	0.839854	0.0711082	11.8109	3.42776e-32	6.01517e-31
CTDSPL	550.541	-1.33606	0.113151	-11.8078	3.55848e-32	6.23922e-31
CCDC74A	236.155	-1.94152	0.164468	-11.8049	3.68352e-32	6.45293e-31
KCNMA1	909.982	-1.15753	0.0980763	-11.8024	3.79528e-32	6.64304e-31
GNAI1	840.169	1.18395	0.100329	11.8006	3.87362e-32	6.77436e-31
MED22	633.356	-1.24853	0.105866	-11.7935	4.21518e-32	7.36541e-31
SEMA4F	1624.75	0.903084	0.0765844	11.792	4.29165e-32	7.49265e-31
TOX	103.074	-4.62779	0.39247	-11.7915	4.32011e-32	7.53591e-31
SLC1A5	1409.3	-0.93009	0.0789719	-11.7775	5.09944e-32	8.88778e-31
PA2G4	1439.77	-0.914759	0.0776813	-11.7758	5.20232e-32	9.05938e-31
KLHL7	698.821	1.18916	0.101014	11.7722	5.43049e-32	9.44868e-31
HNRNPAB	1390.76	-1.14804	0.0975873	-11.7642	5.96866e-32	1.03762e-30
LARP1	3189.05	-0.757356	0.0643924	-11.7616	6.158e-32	1.06963e-30
CTDSP2	4626.46	0.737497	0.0627116	11.7601	6.26322e-32	1.08699e-30
CENPL	196.453	-2.25088	0.191418	-11.759	6.3517e-32	1.10141e-30
ORAI3	532.748	1.55567	0.132308	11.7579	6.42811e-32	1.11372e-30
ECPAS	2790.69	-0.701828	0.0597496	-11.7461	7.39115e-32	1.27949e-30
DYNLT1	1746.8	0.861195	0.0733299	11.7441	7.57085e-32	1.30949e-30
CNOT9	1189.05	-0.95568	0.0814835	-11.7285	9.10429e-32	1.57339e-30
DBF4	374.428	-1.66826	0.142356	-11.719	1.01922e-31	1.75991e-30
GJC1	1340.68	-1.00354	0.0856431	-11.7177	1.03413e-31	1.78416e-30
CARHSP1	2606.25	0.806564	0.0688844	11.709	1.14684e-31	1.97662e-30
ZYG11B	1689.67	0.928268	0.0792789	11.7089	1.14762e-31	1.97662e-30
APH1A	1543.46	-0.828411	0.0707992	-11.7009	1.26182e-31	2.17151e-30
CTGF	463.438	1.4405	0.12314	11.698	1.30446e-31	2.24299e-30
AF127577.4	113.481	3.25223	0.278146	11.6926	1.39145e-31	2.39056e-30
PARP2	303.896	-1.76836	0.151391	-11.6807	1.59893e-31	2.74471e-30
TPT1	12247.6	0.931751	0.0797974	11.6765	1.68149e-31	2.88402e-30
TRIM14	484.351	-1.34812	0.115597	-11.6622	1.9892e-31	3.40894e-30
HIRIP3	254.554	-2.04	0.174931	-11.6617	1.99946e-31	3.42365e-30
GLCCI1	301.299	1.59028	0.136474	11.6526	2.22497e-31	3.80661e-30
RNF123	1137.83	1.01235	0.0868878	11.6512	2.26239e-31	3.86741e-30
PTPN23	1948.73	0.851166	0.0730579	11.6506	2.27965e-31	3.89365e-30
SIPA1L2	876.035	1.06859	0.0917577	11.6458	2.40971e-31	4.11236e-30
MTFR1L	1080.37	0.972074	0.0835096	11.6403	2.57228e-31	4.38615e-30
TOR1A	834.769	-1.06644	0.0916383	-11.6375	2.65674e-31	4.52641e-30
WDR34	2305.28	-0.787836	0.0677083	-11.6357	2.71223e-31	4.61711e-30
HDAC7	1267.12	-1.03053	0.0885689	-11.6353	2.72527e-31	4.63545e-30
UNC45A	2036.55	0.780073	0.0670768	11.6296	2.91622e-31	4.95612e-30
INO80E	772.753	-1.20415	0.10361	-11.6219	3.18918e-31	5.41552e-30
OTUD4	1417.31	-0.941435	0.0811928	-11.5951	4.36578e-31	7.40736e-30
WASHC4	2337.08	0.861333	0.0743008	11.5925	4.4974e-31	7.62436e-30
GMNN	454.573	-1.45421	0.125486	-11.5886	4.70696e-31	7.97303e-30
MAMLD1	261.95	-1.77923	0.153598	-11.5836	4.9885e-31	8.44293e-30
SLC3A2	1027.53	-1.08946	0.0941948	-11.566	6.12551e-31	1.03587e-29
IKBKE	256.691	-1.90327	0.164645	-11.5598	6.58368e-31	1.11244e-29
CNNM3	452.619	1.55353	0.134489	11.5513	7.26974e-31	1.22735e-29
INTS5	784.166	1.09077	0.0944323	11.5508	7.31558e-31	1.23407e-29
HEG1	5405.97	0.713738	0.0618117	11.547	7.64791e-31	1.28907e-29
BARD1	427.909	-1.5378	0.133219	-11.5434	7.9707e-31	1.34237e-29
NDFIP2	1745.27	0.853563	0.0739461	11.543	8.00402e-31	1.34687e-29
ITPRIP	415.363	-1.48251	0.128448	-11.5417	8.12798e-31	1.36661e-29
SERTAD1	1053.24	0.996743	0.0863634	11.5413	8.17058e-31	1.37264e-29
OS9	3166.3	0.784583	0.0679955	11.5387	8.41493e-31	1.41254e-29
MYO18A	2190.56	1.16479	0.101006	11.532	9.10507e-31	1.52713e-29
GCAT	318.411	1.64335	0.142547	11.5285	9.48054e-31	1.58881e-29
FMN2	225.116	1.82575	0.158431	11.524	9.99096e-31	1.67298e-29
CTSA	6053.83	0.721251	0.062594	11.5227	1.01393e-30	1.69642e-29
EXT2	3709.33	0.66147	0.0574232	11.5192	1.05572e-30	1.76491e-29
SDC2	2267.58	0.882748	0.0766366	11.5186	1.06292e-30	1.77549e-29
AHCY	4418.55	0.712439	0.0618553	11.5178	1.07271e-30	1.79038e-29
TTC14	912.733	1.05212	0.0913894	11.5125	1.14177e-30	1.9041e-29
ABCD3	1090.38	1.08707	0.094481	11.5057	1.2345e-30	2.05706e-29
HASPIN	88.7072	-5.08035	0.441638	-11.5034	1.2679e-30	2.111e-29
NACC2	547.707	-1.46688	0.127539	-11.5014	1.29753e-30	2.15858e-29
ALDH1L2	507.62	-1.3349	0.116093	-11.4986	1.34052e-30	2.22828e-29
FOXG1	951.55	0.961861	0.0837132	11.49	1.48189e-30	2.46128e-29
TMEM54	292.298	-1.66727	0.145318	-11.4733	1.79716e-30	2.98249e-29
RPLP0	42147.9	0.637531	0.0555969	11.467	1.93185e-30	3.20342e-29
INPP4A	979.429	0.977633	0.0852677	11.4655	1.96728e-30	3.25954e-29
SERPINB2	89.9406	-3.85659	0.336695	-11.4542	2.23927e-30	3.70719e-29
CENPJ	146.374	-2.56059	0.223552	-11.4541	2.2417e-30	3.70822e-29
DNAJC22	229.653	-1.92546	0.168103	-11.454	2.24523e-30	3.70868e-29
FAM122B	1301.02	-0.956905	0.0835434	-11.454	2.2456e-30	3.70868e-29
RTF1	1644.81	0.840429	0.0733784	11.4534	2.26193e-30	3.73264e-29
PYGB	1954.63	0.802863	0.0701087	11.4517	2.30617e-30	3.80258e-29
SMS	5937.96	-0.720821	0.0629486	-11.4509	2.32594e-30	3.83209e-29
NCDN	1359.61	0.881227	0.0769753	11.4482	2.40133e-30	3.95312e-29
CHAC1	114.93	-3.10892	0.271755	-11.4401	2.63471e-30	4.33383e-29
SECISBP2	942.026	0.988452	0.0864076	11.4394	2.65676e-30	4.3666e-29
PCBP4	721.078	-1.24586	0.108944	-11.4357	2.77158e-30	4.55166e-29
PLA2G12A	1010.06	1.06081	0.0928	11.4312	2.92184e-30	4.79458e-29
RAN	6413.89	-0.756312	0.0661771	-11.4286	3.00885e-30	4.9334e-29
ATP1B3	4558.86	0.769	0.067309	11.4249	3.13943e-30	5.14339e-29
C12orf75	1162.79	-0.962127	0.0842329	-11.4222	3.23844e-30	5.30136e-29
DGKQ	1415.59	1.00113	0.0876759	11.4185	3.38117e-30	5.53059e-29
ARSD	337.007	1.54094	0.135203	11.3972	4.31767e-30	7.052e-29
NABP2	881.557	-1.00289	0.0879941	-11.3972	4.31818e-30	7.052e-29
LTBR	275.878	-1.70346	0.149591	-11.3875	4.82873e-30	7.87949e-29
CTSB	16118	0.584548	0.0513535	11.3828	5.09273e-30	8.30367e-29
BRSK1	268.083	-1.93207	0.169747	-11.382	5.13814e-30	8.37103e-29
PCMTD1	954.665	1.21918	0.107167	11.3765	5.47458e-30	8.91207e-29
JADE1	869.894	-1.04688	0.0920389	-11.3743	5.61684e-30	9.1364e-29
HIGD2A	724.017	1.05682	0.0929757	11.3666	6.13474e-30	9.97089e-29
ELOVL6	663.081	-1.14995	0.101214	-11.3615	6.50005e-30	1.05563e-28
KCNC4	326.562	-1.54967	0.136454	-11.3568	6.86324e-30	1.11373e-28
UBASH3B	162.149	-2.28229	0.201074	-11.3505	7.37489e-30	1.19581e-28
USP20	773.478	1.33452	0.117632	11.3449	7.86443e-30	1.27417e-28
PSMC3	2386.28	-0.850573	0.0751589	-11.317	1.08109e-29	1.75017e-28
MAP1LC3B	1573.94	1.03826	0.0918048	11.3095	1.17824e-29	1.90593e-28
RRM2B	2185.11	0.925554	0.0818572	11.3069	1.21249e-29	1.9598e-28
B3GNT9	1297.85	-1.03191	0.0912773	-11.3053	1.23592e-29	1.99609e-28
TMEM179B	920.659	0.959776	0.0849177	11.3024	1.27646e-29	2.05993e-28
DCLRE1B	310.726	-1.60076	0.141728	-11.2945	1.39626e-29	2.2515e-28
EHD4	738.308	-1.1862	0.105025	-11.2944	1.3981e-29	2.2527e-28
SMPD4	2308.07	-0.804949	0.0713177	-11.2868	1.52481e-29	2.45493e-28
HCFC1R1	519.525	1.45869	0.129349	11.2772	1.70146e-29	2.73716e-28
ARHGAP17	1799.24	0.892574	0.0791538	11.2764	1.71549e-29	2.75757e-28
CAPG	1629.23	-1.02348	0.0907762	-11.2748	1.74759e-29	2.80698e-28
NUP37	373.379	-1.48015	0.131283	-11.2745	1.75433e-29	2.81559e-28
ABCF3	1537.99	0.87985	0.0780415	11.2741	1.76118e-29	2.82437e-28
GLIPR1	1308.56	-1.06987	0.0949379	-11.2692	1.86311e-29	2.9855e-28
TEDC2	110.781	-2.99043	0.265367	-11.269	1.86606e-29	2.98789e-28
AKAP9	1046.24	1.03854	0.0922075	11.2631	1.99684e-29	3.19478e-28
CDKN1A	5257.99	0.661942	0.058795	11.2585	2.10386e-29	3.36338e-28
TBX3	952.428	1.14609	0.10182	11.256	2.16347e-29	3.45598e-28
UGP2	2079.06	-0.840852	0.074762	-11.2471	2.39455e-29	3.82213e-28
BEND6	637.332	1.2667	0.112658	11.2438	2.4837e-29	3.96135e-28
LZTS3	427.059	1.31809	0.117248	11.2419	2.5377e-29	4.04433e-28
MFSD3	853.912	1.07197	0.0953575	11.2416	2.54603e-29	4.05445e-28
RBM23	1554.49	0.887064	0.0789173	11.2404	2.58138e-29	4.10754e-28
LINC00461	412.608	1.31857	0.117341	11.2371	2.67983e-29	4.26089e-28
MIR210HG	1426.64	1.0884	0.0968623	11.2366	2.69585e-29	4.28303e-28
POLD3	233.73	-1.78934	0.159253	-11.2358	2.71918e-29	4.31676e-28
ABCE1	1328.04	-0.995253	0.0885875	-11.2347	2.75439e-29	4.36926e-28
PTBP1	7110.31	-0.653346	0.0581844	-11.2289	2.94116e-29	4.66191e-28
BHLHE40	9349.11	0.59548	0.0530445	11.226	3.03763e-29	4.81111e-28
BDKRB1	621.746	-1.2214	0.10889	-11.2169	3.37055e-29	5.33428e-28
NCAPH2	722.661	-1.27331	0.113608	-11.208	3.72571e-29	5.8918e-28
VASN	978.386	1.05006	0.0936997	11.2067	3.78185e-29	5.97596e-28
PRKAR1B	164.232	2.28243	0.20401	11.1878	4.6777e-29	7.38586e-28
ATXN1	1307.89	0.957099	0.085573	11.1846	4.85177e-29	7.6548e-28
AP1G1	2859.4	0.691889	0.0618673	11.1834	4.91502e-29	7.74864e-28
TECPR2	755.285	1.0269	0.0919247	11.1711	5.64606e-29	8.89428e-28
MSN	9125	-0.565332	0.050624	-11.1673	5.89676e-29	9.28207e-28
ARHGAP28	551.641	1.25618	0.112559	11.1602	6.3868e-29	1.00457e-27
MBNL3	175.514	-2.26183	0.202885	-11.1484	7.2941e-29	1.1464e-27
STAT2	1672.62	0.910315	0.0817232	11.139	8.10212e-29	1.27242e-27
MAP3K10	413.768	-1.50335	0.134974	-11.138	8.19176e-29	1.28551e-27
SELENOM	968.771	1.03411	0.0928533	11.137	8.28827e-29	1.29966e-27
UBE2D4	204.413	1.87326	0.168264	11.1328	8.68446e-29	1.36074e-27
FAM120B	990.049	0.933131	0.0838339	11.1307	8.89138e-29	1.3921e-27
MARCKSL1	609.683	1.22868	0.110538	11.1155	1.05462e-28	1.64994e-27
CPE	511.705	1.24758	0.112335	11.1059	1.17472e-28	1.83642e-27
CIZ1	1934.59	-0.815646	0.0734797	-11.1003	1.25025e-28	1.953e-27
DNAJB11	778.691	-1.09206	0.0984025	-11.0979	1.28493e-28	2.00468e-27
CALM3	3631.57	-0.874203	0.0787724	-11.0978	1.28529e-28	2.00468e-27
SH3PXD2A	875.208	-1.10493	0.0995818	-11.0957	1.31651e-28	2.05181e-27
RPS20	14166.2	0.563199	0.0507678	11.0936	1.34721e-28	2.09806e-27
SRGAP2	1748.97	0.852293	0.0768699	11.0875	1.44301e-28	2.24555e-27
HHIPL2	815.237	-1.09469	0.0987451	-11.086	1.46688e-28	2.28095e-27
CACNB3	329.538	-1.68901	0.152376	-11.0845	1.49108e-28	2.31683e-27
SH3GLB2	1719.23	0.91783	0.0828164	11.0827	1.52208e-28	2.3632e-27
P3H1	3727.48	0.681623	0.0615072	11.082	1.53387e-28	2.3797e-27
AKR1C1	575.566	-1.20228	0.108535	-11.0774	1.61512e-28	2.50387e-27
PCDHB16	191.283	-2.00551	0.181053	-11.0769	1.62348e-28	2.51492e-27
PRPS2	752.465	-1.0543	0.0952106	-11.0733	1.68969e-28	2.61551e-27
EID1	4048.75	0.729011	0.0658609	11.069	1.77461e-28	2.74489e-27
NFYA	790.941	1.02114	0.0922607	11.068	1.79369e-28	2.7723e-27
DNAJB2	1703.48	0.806264	0.0728839	11.0623	1.91131e-28	2.95186e-27
MEIS3	689.33	-1.07733	0.0973948	-11.0614	1.92968e-28	2.97799e-27
DCLRE1A	210.882	-1.89464	0.171468	-11.0495	2.20407e-28	3.39889e-27
USF2	1242.81	-0.937179	0.084825	-11.0484	2.23206e-28	3.43945e-27
PYGO2	897.198	0.997321	0.0902697	11.0482	2.23555e-28	3.44224e-27
PLXNB3	1556.77	-1.08828	0.0985091	-11.0475	2.25501e-28	3.4696e-27
LRRC45	440.809	-1.62059	0.146738	-11.0441	2.34147e-28	3.59992e-27
ABAT	92.8061	3.12054	0.28257	11.0434	2.35947e-28	3.62488e-27
ETV5	443.885	-1.39878	0.126766	-11.0343	2.61089e-28	4.00812e-27
DNAJC5	5402.28	0.663019	0.0600892	11.0339	2.62225e-28	4.02255e-27
AC068831.7	78.5284	-4.60391	0.417664	-11.023	2.96029e-28	4.53771e-27
FAM219A	4069.21	0.798443	0.0724358	11.0228	2.968e-28	4.54612e-27
CLBA1	614.699	1.58545	0.143881	11.0192	3.08897e-28	4.72788e-27
PIP4K2A	1834.38	0.77834	0.0706543	11.0162	3.19324e-28	4.88383e-27
ARIH1	1513.69	0.898583	0.0815745	11.0155	3.21804e-28	4.91808e-27
MT2A	30465.5	0.550557	0.0499808	11.0154	3.22262e-28	4.9214e-27
PIK3CD	1435.62	-1.07039	0.0972365	-11.0081	3.49427e-28	5.33227e-27
BTD	455.456	1.35349	0.123006	11.0035	3.6756e-28	5.60481e-27
ACAD10	513.924	1.22916	0.111765	10.9977	3.91889e-28	5.97136e-27
SLC16A3	22451.1	0.819474	0.0745355	10.9944	4.0652e-28	6.18968e-27
SGPL1	508.331	-1.31647	0.119776	-10.9912	4.21433e-28	6.41199e-27
PACSIN3	532.194	-1.43894	0.130937	-10.9895	4.29134e-28	6.5243e-27
CAV1	16069.6	-0.595433	0.0541893	-10.988	4.36359e-28	6.62923e-27
F2R	544.134	-1.2144	0.110533	-10.9868	4.42433e-28	6.71652e-27
BIRC3	523.66	-4.09846	0.373067	-10.9858	4.47095e-28	6.78226e-27
LUCAT1	3562.75	0.864435	0.0786949	10.9846	4.53079e-28	6.86796e-27
GINS3	122.809	-2.67026	0.243175	-10.9808	4.72667e-28	7.15958e-27
PPP1R3E	415.415	1.3986	0.127388	10.9791	4.81655e-28	7.29033e-27
PEAK1	832.203	1.04647	0.0953155	10.979	4.82357e-28	7.29556e-27
TBC1D31	261.381	-1.69371	0.154397	-10.9698	5.339e-28	8.06918e-27
BCKDHB	538.725	1.20478	0.109834	10.9691	5.37806e-28	8.12222e-27
STAU1	4019.49	0.622586	0.0567729	10.9662	5.55341e-28	8.38086e-27
PRIM1	95.1453	-3.15375	0.287655	-10.9637	5.71441e-28	8.61748e-27
LRRC34	152.369	-2.39241	0.218283	-10.9601	5.94093e-28	8.95248e-27
TBC1D20	957.364	0.992994	0.0906231	10.9574	6.12291e-28	9.21993e-27
RALGAPA1	373.595	1.44274	0.131823	10.9445	7.0607e-28	1.06243e-26
NRP1	3457.4	-0.642313	0.0586982	-10.9426	7.20673e-28	1.0836e-26
UBL4A	770.936	-1.00453	0.0918349	-10.9385	7.54533e-28	1.13368e-26
VPS26B	931.777	1.01723	0.0930059	10.9373	7.64625e-28	1.148e-26
CRTC1	520.5	1.21186	0.110845	10.9329	8.02252e-28	1.20361e-26
SIX4	160.17	-2.17705	0.199161	-10.9311	8.18241e-28	1.2267e-26
ATG2B	2013.97	0.838944	0.0767692	10.9281	8.45726e-28	1.26698e-26
RFNG	512.931	-1.24936	0.114379	-10.9231	8.94364e-28	1.33887e-26
KIAA0100	4665.75	0.720595	0.0659953	10.9189	9.36325e-28	1.40066e-26
LRRC42	1033.57	-0.89805	0.0822809	-10.9144	9.83274e-28	1.46982e-26
SALL1	2265.36	0.730409	0.067041	10.895	1.21828e-27	1.81978e-26
FYTTD1	2062.68	0.826342	0.075849	10.8946	1.22337e-27	1.82605e-26
LUC7L	499.743	1.346	0.123566	10.893	1.24509e-27	1.85712e-26
CD83	112.028	-2.79257	0.25656	-10.8847	1.36367e-27	2.03251e-26
ZFP91	1961.57	-0.869586	0.0798948	-10.8841	1.37173e-27	2.04303e-26
ERI2	266.552	-1.60905	0.147839	-10.8838	1.37714e-27	2.0496e-26
PPP3CB	1200.68	0.928409	0.0853276	10.8805	1.42738e-27	2.12283e-26
ZBTB38	2430.86	-0.759264	0.0697956	-10.8784	1.46129e-27	2.17168e-26
TBC1D12	484.065	1.19792	0.110147	10.8757	1.5046e-27	2.23442e-26
KIF1B	3019.45	0.772682	0.0710673	10.8725	1.55812e-27	2.31222e-26
DHFR	2150.74	-0.793888	0.0730501	-10.8677	1.64258e-27	2.4358e-26
NANOS1	156.134	2.39194	0.220141	10.8655	1.68298e-27	2.49391e-26
CADPS	163.782	-2.27234	0.209211	-10.8615	1.75855e-27	2.604e-26
BUB3	1907.81	-0.793176	0.073031	-10.8608	1.77178e-27	2.6217e-26
KREMEN1	536.302	-1.27815	0.117687	-10.8606	1.77633e-27	2.62653e-26
PRKAR2A	2438.13	0.745334	0.0686427	10.8582	1.82391e-27	2.69494e-26
RPL12	6066.73	0.622835	0.0573738	10.8557	1.87293e-27	2.76537e-26
ZNF280C	265.759	1.55928	0.143672	10.8531	1.92869e-27	2.84566e-26
GMPS	1598.41	-0.779828	0.0718622	-10.8517	1.95729e-27	2.88577e-26
FAM120AOS	1205.11	0.926385	0.0854275	10.8441	2.12691e-27	3.13359e-26
NEDD1	349.824	-1.57209	0.145058	-10.8377	2.28166e-27	3.35917e-26
DDX54	1211.18	-1.02306	0.0944529	-10.8315	2.44223e-27	3.59299e-26
ANK1	127.582	-2.54914	0.235433	-10.8274	2.55165e-27	3.75127e-26
NAV3	102.363	-3.17321	0.29309	-10.8268	2.57103e-27	3.77705e-26
ATP6V1B2	1254.45	0.884236	0.0816727	10.8266	2.57589e-27	3.78148e-26
DDX21	1384.95	-1.02069	0.0942942	-10.8246	2.63332e-27	3.86301e-26
ZNF740	870.095	0.980152	0.0906074	10.8176	2.84215e-27	4.16638e-26
VPS53	1327.95	0.839023	0.0775951	10.8128	2.9929e-27	4.38424e-26
GABARAPL1	477.483	1.28639	0.11901	10.8091	3.11614e-27	4.5615e-26
PAPSS1	1344.87	0.911773	0.0843558	10.8087	3.13227e-27	4.58183e-26
MIR3142HG	85.5151	-3.38869	0.313903	-10.7954	3.62029e-27	5.29193e-26
RAB11FIP3	681.149	1.1842	0.109708	10.7941	3.67076e-27	5.36188e-26
TRIM33	1224.26	0.881237	0.0816563	10.792	3.75457e-27	5.48039e-26
TGFBRAP1	353.869	-1.44801	0.134282	-10.7834	4.12318e-27	6.01415e-26
WDR13	2207.82	0.863181	0.080064	10.7811	4.22636e-27	6.16026e-26
XPO1	4830.09	-0.732073	0.0679055	-10.7808	4.24401e-27	6.18159e-26
PON2	569.238	-1.24347	0.115346	-10.7803	4.26395e-27	6.20622e-26
MLLT11	521.896	-1.24138	0.11516	-10.7796	4.29982e-27	6.25398e-26
RGS19	92.3895	-3.13624	0.29146	-10.7605	5.29028e-27	7.68911e-26
TSKU	434.774	-1.3879	0.129	-10.7589	5.37915e-27	7.81274e-26
CNP	2241.68	0.761329	0.0707659	10.7584	5.40929e-27	7.85094e-26
HNRNPR	3505.41	-0.672705	0.0626324	-10.7405	6.56695e-27	9.52441e-26
PBX3	738.542	-1.07761	0.100369	-10.7365	6.85634e-27	9.93708e-26
HSD17B11	233.796	-1.83913	0.171383	-10.7311	7.27356e-27	1.05343e-25
GRN	6024.47	0.629355	0.058651	10.7305	7.319e-27	1.05926e-25
COL16A1	992.314	-1.23559	0.115167	-10.7286	7.46842e-27	1.08013e-25
C18orf54	339.656	-1.50719	0.140495	-10.7277	7.54139e-27	1.08991e-25
RNF216	2115.25	0.783974	0.0731248	10.721	8.10783e-27	1.17095e-25
ATP5F1A	6478.21	0.594869	0.0555118	10.7161	8.55541e-27	1.23472e-25
PARP3	300.264	-1.50429	0.140402	-10.7142	8.73146e-27	1.25924e-25
POLA2	133.669	-2.40025	0.224059	-10.7126	8.88537e-27	1.28053e-25
USP24	1509.95	-0.870568	0.0812674	-10.7124	8.90294e-27	1.28216e-25
GIGYF2	1477.27	0.785465	0.0733376	10.7103	9.11014e-27	1.31108e-25
GPR161	336.392	-1.53782	0.143587	-10.71	9.13378e-27	1.31356e-25
ZIC2	763.853	1.00567	0.0939043	10.7096	9.1796e-27	1.31922e-25
FBN2	2650.03	-0.71459	0.0667374	-10.7075	9.38705e-27	1.34809e-25
FAM214A	516.989	1.18034	0.110246	10.7064	9.4979e-27	1.36305e-25
PDCD4	482.053	1.28797	0.120346	10.7022	9.93864e-27	1.4253e-25
ZEB2	2237.65	-0.705415	0.0659201	-10.7011	1.0062e-26	1.44199e-25
ING4	475.111	1.21227	0.113291	10.7005	1.01229e-26	1.44971e-25
FBLIM1	95.1671	-3.41144	0.318816	-10.7003	1.01423e-26	1.45147e-25
SPECC1	1089.42	0.908038	0.0848681	10.6994	1.02441e-26	1.465e-25
PRTFDC1	192.095	-1.90488	0.178168	-10.6915	1.11524e-26	1.59379e-25
AP1B1	2935.39	0.692278	0.0647626	10.6895	1.14018e-26	1.6283e-25
TMTC4	196.356	-1.84862	0.17295	-10.6887	1.14924e-26	1.64008e-25
ATP8B3	257.365	-1.83997	0.172183	-10.6861	1.18183e-26	1.68543e-25
POLE3	1066.71	-0.949319	0.0888746	-10.6816	1.24173e-26	1.76962e-25
VPS13A	2669.13	0.91816	0.0859892	10.6776	1.29552e-26	1.845e-25
ARFIP2	1542.84	0.809297	0.0758041	10.6762	1.31592e-26	1.87274e-25
C1orf226	98.3659	2.81083	0.263466	10.6687	1.42683e-26	2.02917e-25
SIRT7	1015.44	0.900743	0.0844377	10.6676	1.44376e-26	2.05183e-25
RPN1	6177.3	-0.57673	0.0540657	-10.6672	1.44917e-26	2.05808e-25
MYOSLID	85.3514	-3.49193	0.327639	-10.6578	1.60272e-26	2.27457e-25
CRK	2567.26	0.768765	0.0721454	10.6558	1.63891e-26	2.32433e-25
RTN4IP1	563.345	1.09924	0.103171	10.6545	1.66105e-26	2.35409e-25
TCEAL7	417.476	-1.37366	0.128931	-10.6543	1.66571e-26	2.35906e-25
MPRIP	15377.2	0.62105	0.0583063	10.6515	1.71561e-26	2.42806e-25
TGFBR1	1963.67	-0.759392	0.0712962	-10.6512	1.72084e-26	2.43377e-25
VGLL4	1013.83	0.862794	0.0810327	10.6475	1.79153e-26	2.532e-25
DUSP6	239.249	-1.71583	0.161153	-10.6472	1.79689e-26	2.53782e-25
TTC19	1011.08	0.946909	0.0889665	10.6434	1.87108e-26	2.64079e-25
TBC1D13	1294.51	0.840735	0.0790253	10.6388	1.96604e-26	2.77291e-25
NES	127.734	-2.5557	0.240234	-10.6384	1.9753e-26	2.78404e-25
FAM53C	1174.1	0.91998	0.0864856	10.6374	1.9968e-26	2.81241e-25
INPP5E	669.891	-1.10086	0.103618	-10.6242	2.29929e-26	3.23624e-25
MZT2A	1133.76	-0.979862	0.0922351	-10.6235	2.31617e-26	3.25775e-25
LPGAT1	779.873	-1.11182	0.104688	-10.6203	2.39698e-26	3.36909e-25
RGL1	360.646	1.37887	0.129961	10.6099	2.68124e-26	3.76606e-25
PITPNA	1820.31	0.746233	0.0703348	10.6097	2.68533e-26	3.76922e-25
CTH	189.119	1.91433	0.18046	10.6081	2.73333e-26	3.83396e-25
ACTR3B	222.513	1.74777	0.165119	10.585	3.49964e-26	4.90548e-25
FIG4	831.209	1.02385	0.0967453	10.5829	3.57545e-26	5.00832e-25
SLC4A7	1571.21	-0.922891	0.0872218	-10.581	3.65164e-26	5.11155e-25
PSKH1	820.367	1.19172	0.112629	10.5809	3.65427e-26	5.11174e-25
AKAP12	1555.09	-0.834834	0.0789072	-10.5799	3.6916e-26	5.16042e-25
IRX5	879.06	1.06102	0.100313	10.5772	3.80328e-26	5.31292e-25
SKA3	181.688	-2.014	0.190453	-10.5748	3.90167e-26	5.44649e-25
ARHGAP19	167.433	-2.27106	0.214764	-10.5747	3.90422e-26	5.44649e-25
AL359915.2	276.265	1.60801	0.152076	10.5737	3.94442e-26	5.49882e-25
NAAA	404.322	1.31813	0.124663	10.5736	3.95126e-26	5.50461e-25
BMPER	152.437	-2.15208	0.203578	-10.5713	4.05046e-26	5.63897e-25
STK40	2497.64	0.681347	0.0644615	10.5698	4.11246e-26	5.7214e-25
GLYR1	976.523	0.94688	0.0896273	10.5646	4.34642e-26	6.0428e-25
DOT1L	1901.73	-0.892645	0.0845155	-10.5619	4.47478e-26	6.21703e-25
KATNAL1	554.9	-1.18007	0.111735	-10.5613	4.50167e-26	6.25015e-25
KIRREL1	2951.47	-0.721903	0.0683779	-10.5575	4.68784e-26	6.50422e-25
SLC9A3R1	1126.97	1.16418	0.110299	10.5548	4.82424e-26	6.68894e-25
SLFN11	583.953	-1.17892	0.111711	-10.5534	4.90128e-26	6.79116e-25
DNAAF5	869.221	-0.99043	0.0938764	-10.5504	5.06073e-26	7.00735e-25
LAMB2	3208.68	0.750751	0.0711861	10.5463	5.28251e-26	7.3095e-25
HLA-E	5245.46	0.577033	0.0547148	10.5462	5.28978e-26	7.31462e-25
MRPS15	830.766	-0.951059	0.090215	-10.5421	5.52304e-26	7.63201e-25
STUB1	1019.05	1.05204	0.0997958	10.5419	5.53615e-26	7.64496e-25
PPP3CA	984.094	0.950459	0.0901865	10.5388	5.72122e-26	7.89521e-25
LAMA5	527.947	1.30545	0.123917	10.5349	5.96669e-26	8.22841e-25
ICMT	1429.94	-0.841212	0.0799567	-10.5208	6.92532e-26	9.54399e-25
PTPRA	932.163	0.921376	0.0876529	10.5116	7.63597e-26	1.05163e-24
ZNF638	1753.26	0.769496	0.073263	10.5032	8.35e-26	1.14919e-24
PABPC4	6275.73	0.570966	0.0543868	10.4983	8.79959e-26	1.21025e-24
SLC25A43	435.092	-1.24057	0.11819	-10.4965	8.96811e-26	1.2326e-24
RPL39L	106.643	-2.84531	0.271171	-10.4927	9.33277e-26	1.28186e-24
PER3	239.717	-1.67961	0.160098	-10.4911	9.49073e-26	1.30199e-24
TBX18	338.313	-1.4454	0.137774	-10.4911	9.49205e-26	1.30199e-24
GALNT10	1440.6	0.811257	0.0773418	10.4892	9.67949e-26	1.32682e-24
ITPR2	697.403	1.01674	0.0969388	10.4884	9.76214e-26	1.33725e-24
NAP1L5	354.38	1.35931	0.129611	10.4876	9.85023e-26	1.34842e-24
MAN1A2	2677.51	0.772832	0.0737206	10.4833	1.0312e-25	1.41068e-24
DNMT3A	105.927	-2.80589	0.267961	-10.4713	1.17071e-25	1.60046e-24
OLFML2B	313.77	-1.43928	0.137454	-10.471	1.17431e-25	1.60432e-24
GLIS1	234.183	-1.75225	0.167457	-10.4639	1.26603e-25	1.72847e-24
ESYT2	5490.62	0.576757	0.055123	10.4631	1.27623e-25	1.74124e-24
PI4KA	3542.46	0.779108	0.0744786	10.4608	1.30697e-25	1.78199e-24
PNISR	3574.13	0.686809	0.0656749	10.4577	1.3508e-25	1.84052e-24
NBR1	2275.29	0.664064	0.0635113	10.4559	1.37757e-25	1.87574e-24
ROS1	663.031	-1.20549	0.115333	-10.4522	1.43161e-25	1.94803e-24
TIMELESS	1060.89	-0.949626	0.0908652	-10.4509	1.45092e-25	1.973e-24
TNFRSF10D	4333.32	0.618695	0.059214	10.4485	1.48904e-25	2.0235e-24
RABGAP1	1279.41	0.887318	0.0849327	10.4473	1.50745e-25	2.04715e-24
PTPA	2654.25	-0.706058	0.0675847	-10.447	1.51233e-25	2.05243e-24
RIOK3	3377.46	0.692203	0.0663066	10.4394	1.63794e-25	2.22141e-24
HEATR5B	925.518	0.930175	0.089126	10.4366	1.68701e-25	2.28646e-24
SPAG4	1787.04	0.926409	0.0887672	10.4364	1.69141e-25	2.2909e-24
RGS3	1209.51	-1.00022	0.0958823	-10.4317	1.77622e-25	2.40418e-24
EHD1	1977.47	-0.838474	0.0804625	-10.4207	1.99519e-25	2.69877e-24
MTMR4	7535.7	0.613251	0.0588697	10.4171	2.07203e-25	2.79979e-24
GNG11	1134.04	-0.965754	0.0927089	-10.4171	2.07261e-25	2.79979e-24
LMBR1	1862.16	0.736573	0.0707876	10.4054	2.34297e-25	3.16293e-24
PAX6	225.661	-1.88145	0.180875	-10.4019	2.42983e-25	3.27804e-24
HNRNPF	3205.9	-0.689036	0.0662529	-10.4001	2.47715e-25	3.33967e-24
TPST2	875.146	0.987788	0.0949994	10.3978	2.53633e-25	3.41721e-24
CETN2	1489.87	0.805854	0.0775223	10.3951	2.60949e-25	3.51347e-24
PCDH10	310.75	1.60461	0.154613	10.3783	3.11428e-25	4.19037e-24
OIP5	93.0995	-3.00553	0.289689	-10.375	3.2219e-25	4.33232e-24
NCOR2	4839.09	-0.770881	0.0743547	-10.3676	3.48089e-25	4.6775e-24
UBE2E1	1051.49	-1.0786	0.104057	-10.3655	3.55995e-25	4.78061e-24
SIVA1	1462.93	-0.795879	0.0768046	-10.3624	3.67679e-25	4.93426e-24
DDX3X	7515.28	0.599975	0.0579127	10.36	3.77002e-25	5.05607e-24
RAC3	96.8943	-2.93573	0.283524	-10.3544	3.99525e-25	5.35463e-24
PAFAH1B1	4512.11	0.673717	0.0650916	10.3503	4.17205e-25	5.58793e-24
NPLOC4	5826.24	0.644558	0.0622792	10.3495	4.20737e-25	5.63155e-24
SP6	352.186	-1.50957	0.146005	-10.3392	4.68487e-25	6.26618e-24
RBM4	414.819	1.25474	0.121358	10.3391	4.68762e-25	6.26618e-24
PPP1R21	526.197	1.23816	0.119764	10.3383	4.72684e-25	6.31448e-24
PIM1	312.602	-1.49006	0.144157	-10.3363	4.82622e-25	6.44304e-24
SRPX	2499.75	-0.688615	0.0666365	-10.3339	4.95098e-25	6.60528e-24
TXNDC15	528.596	-1.23101	0.119127	-10.3336	4.9659e-25	6.62087e-24
FGF2	628.227	-1.05579	0.102214	-10.3292	5.19825e-25	6.92615e-24
MANBA	976.484	0.97584	0.0944816	10.3284	5.24498e-25	6.98387e-24
MSRB3	370.817	-1.37979	0.133662	-10.323	5.54717e-25	7.38146e-24
RB1CC1	2111.05	0.747226	0.0724079	10.3197	5.74186e-25	7.63555e-24
AC109326.1	70.3343	3.6803	0.356689	10.318	5.84503e-25	7.76771e-24
MAD1L1	830.264	-0.991086	0.0960966	-10.3134	6.12723e-25	8.13746e-24
BAZ1B	1986.18	-0.718427	0.0696818	-10.3101	6.34308e-25	8.41509e-24
CPNE2	754.63	-0.966385	0.093732	-10.3101	6.3445e-25	8.41509e-24
METTL4	272.871	-1.63057	0.158167	-10.3092	6.40479e-25	8.48956e-24
TRAF4	741.707	1.02463	0.0993984	10.3083	6.46106e-25	8.55861e-24
MEGF9	951.75	0.878858	0.0852713	10.3066	6.57841e-25	8.70841e-24
ADAM23	733.65	0.973694	0.0945287	10.3005	7.00918e-25	9.27268e-24
MMD	1053.58	-0.869272	0.0844016	-10.2992	7.10182e-25	9.38916e-24
TUFT1	191.949	1.82069	0.176886	10.293	7.57672e-25	1.00104e-23
MARF1	1861.6	0.81267	0.0789541	10.293	7.58145e-25	1.00104e-23
ARIH2	1594.55	0.797116	0.0774572	10.2911	7.73224e-25	1.02029e-23
GREB1	81.0989	-3.53366	0.343404	-10.2901	7.80979e-25	1.02986e-23
ACTR1B	2302.97	0.753822	0.0732654	10.2889	7.90666e-25	1.04196e-23
RAPGEF2	1471.14	0.804429	0.0782055	10.2861	8.14125e-25	1.07218e-23
TNFAIP1	1562.64	0.737596	0.0717201	10.2844	8.28796e-25	1.0908e-23
UGCG	2418.54	-0.640733	0.0623193	-10.2815	8.54315e-25	1.12367e-23
IL7R	77.1101	-4.87313	0.474104	-10.2786	8.79691e-25	1.1563e-23
HMGA1	6867.71	-0.658737	0.0641373	-10.2707	9.54686e-25	1.25407e-23
EEFSEC	458.683	1.17657	0.114586	10.268	9.81759e-25	1.28881e-23
NLRP1	847.749	1.06894	0.104168	10.2617	1.04823e-24	1.37519e-23
ZBTB22	722.268	1.0429	0.101643	10.2604	1.06226e-24	1.3927e-23
SARAF	4891.55	0.715405	0.0697257	10.2603	1.06401e-24	1.3941e-23
ABCA5	383.642	1.46245	0.14263	10.2534	1.1423e-24	1.49573e-23
PSAT1	805.108	-1.07998	0.105367	-10.2496	1.18788e-24	1.55442e-23
C1orf112	180.192	-1.89084	0.184499	-10.2485	1.20179e-24	1.57161e-23
PLEKHO1	805.413	-0.925273	0.0902999	-10.2467	1.22485e-24	1.60075e-23
MEGF6	114.889	-2.67533	0.261174	-10.2435	1.26622e-24	1.65376e-23
ATP6V1A	2352.76	0.724527	0.0707574	10.2396	1.31791e-24	1.72017e-23
QPCTL	1027.24	0.974428	0.0951772	10.238	1.33929e-24	1.74696e-23
HACD2	1542.45	0.778437	0.0760446	10.2366	1.3594e-24	1.77206e-23
POGK	561.495	-1.1172	0.10916	-10.2346	1.38832e-24	1.80861e-23
DENND1B	282.444	-1.56557	0.153007	-10.232	1.42492e-24	1.85511e-23
AP1G2	220.852	1.81032	0.176991	10.2284	1.48016e-24	1.9258e-23
DUSP4	174.51	-2.01661	0.197281	-10.222	1.58016e-24	2.05461e-23
STARD7	3497.62	0.65075	0.0636991	10.216	1.68134e-24	2.18478e-23
TUBGCP2	4346.86	-0.590024	0.0577947	-10.209	1.808e-24	2.34788e-23
LCORL	353.553	-1.3561	0.132912	-10.203	1.92271e-24	2.49525e-23
BEGAIN	104.874	-2.66171	0.260972	-10.1992	1.99916e-24	2.59283e-23
FAM72B	102.829	-2.67976	0.26279	-10.1974	2.0374e-24	2.64076e-23
COA7	88.8945	-2.96664	0.290975	-10.1955	2.07657e-24	2.68983e-23
MIB2	1283.04	1.04027	0.10204	10.1947	2.09298e-24	2.70936e-23
RSRC2	1421.69	0.77819	0.0763871	10.1875	2.25586e-24	2.91837e-23
RAB31	7317.28	0.629028	0.06176	10.185	2.31277e-24	2.9901e-23
IBTK	1124.49	-0.903766	0.0887689	-10.1811	2.40793e-24	3.11117e-23
AC004656.1	1746.78	0.794957	0.0780955	10.1793	2.4534e-24	3.16792e-23
CNTRL	323.37	-1.50474	0.147925	-10.1723	2.63479e-24	3.39999e-23
IZUMO4	90.1439	3.22751	0.317387	10.169	2.72731e-24	3.51717e-23
BTG3	834.566	-0.96437	0.0948786	-10.1643	2.86316e-24	3.69003e-23
STEAP1	293.959	-1.5523	0.152736	-10.1633	2.89e-24	3.72229e-23
KCNS1	68.1829	-4.15247	0.408926	-10.1546	3.16166e-24	4.06962e-23
KMT2C	3315.37	0.785854	0.0774131	10.1514	3.2653e-24	4.20038e-23
ADCK2	548.932	-1.08825	0.107338	-10.1385	3.72806e-24	4.79266e-23
SERP1	2846.67	0.621014	0.0612654	10.1364	3.80704e-24	4.89112e-23
ESPNL	119.86	-2.89701	0.285852	-10.1346	3.87885e-24	4.98025e-23
PPT1	1381.93	-0.93399	0.0921594	-10.1345	3.88311e-24	4.98259e-23
MAP3K3	1213.76	0.803788	0.0793361	10.1314	4.00748e-24	5.13897e-23
MBTPS1	2028.3	0.672729	0.0664791	10.1194	4.5315e-24	5.80729e-23
SCD	24582.3	0.724803	0.0716377	10.1176	4.6152e-24	5.91086e-23
DDIT4	17007.8	0.652416	0.0645117	10.1131	4.83133e-24	6.18381e-23
ZNF689	170.44	-2.14757	0.212457	-10.1082	5.07931e-24	6.49713e-23
METTL9	2666.12	0.637441	0.0630764	10.1058	5.20426e-24	6.65248e-23
LEPR	464.705	1.22448	0.121167	10.1058	5.20725e-24	6.65248e-23
ZMAT2	1124.68	0.822335	0.081379	10.105	5.24939e-24	6.70214e-23
FBXO43	70.4262	-4.96954	0.491793	-10.1049	5.25285e-24	6.70237e-23
C12orf4	297.735	-1.48353	0.146822	-10.1042	5.29164e-24	6.74766e-23
ROBO1	3558.4	0.625415	0.0619051	10.1028	5.36804e-24	6.84082e-23
WDR90	444.642	-1.4473	0.143269	-10.102	5.41204e-24	6.89261e-23
MAGI1	371.861	1.38763	0.137522	10.0902	6.1029e-24	7.76763e-23
XRCC5	5134.25	-0.671761	0.0665804	-10.0895	6.15015e-24	7.82291e-23
NRAS	2757.33	-0.77685	0.0769982	-10.0892	6.16701e-24	7.83949e-23
TPM3	7436.56	-0.508671	0.0504245	-10.0878	6.25771e-24	7.94986e-23
SAC3D1	480.392	-1.15592	0.114617	-10.0851	6.43085e-24	8.16474e-23
MOCS2	991.831	0.914237	0.0906581	10.0844	6.47314e-24	8.21335e-23
TBL1XR1	2387.75	-0.680785	0.0675184	-10.083	6.57174e-24	8.33329e-23
CERS6	981.402	0.997809	0.0989944	10.0794	6.81081e-24	8.6311e-23
ZMYM3	1192.48	-0.827809	0.0821292	-10.0793	6.8182e-24	8.63513e-23
DPY19L1	3631.4	0.604985	0.0600365	10.077	6.98603e-24	8.84221e-23
WDR1	8176.77	-0.51096	0.050711	-10.0759	7.05968e-24	8.92991e-23
ZNF507	390.753	-1.33248	0.132256	-10.075	7.12652e-24	9.00889e-23
ASCC1	552.719	1.09505	0.1087	10.074	7.19555e-24	9.09054e-23
UBA7	133.911	-2.15282	0.213726	-10.0728	7.28766e-24	9.20124e-23
EFHD2	2691.02	-0.648435	0.0643814	-10.0718	7.36355e-24	9.29132e-23
NUPR1	71.9214	-3.87061	0.384414	-10.0689	7.58401e-24	9.56361e-23
TAGLN2	10681.6	-0.521429	0.0517968	-10.0668	7.74437e-24	9.75981e-23
C6orf223	239.193	-1.62302	0.161231	-10.0664	7.77416e-24	9.79133e-23
PRRT3	355.256	1.32935	0.132083	10.0645	7.92685e-24	9.97751e-23
HADHB	1602.38	0.77604	0.0771725	10.0559	8.65115e-24	1.08825e-22
RPRD1A	1049.79	0.98235	0.0977307	10.0516	9.03873e-24	1.1363e-22
DYNC1LI2	2864.71	0.658814	0.0655453	10.0513	9.0686e-24	1.13936e-22
MRGPRF	225.262	-2.03814	0.202906	-10.0448	9.68903e-24	1.21656e-22
MEX3D	1809.63	-0.771384	0.0768212	-10.0413	1.00347e-23	1.25919e-22
RPS28	3087.07	0.808849	0.0806079	10.0344	1.07658e-23	1.35011e-22
MAP4K4	4083.21	-0.593243	0.0591328	-10.0324	1.0983e-23	1.37651e-22
AHR	2327.83	0.758552	0.0756254	10.0304	1.12084e-23	1.4039e-22
NUSAP1	121.323	-2.73662	0.272896	-10.0281	1.14749e-23	1.4364e-22
GCDH	433.886	1.1537	0.115131	10.0207	1.23616e-23	1.54645e-22
TRADD	1691.83	0.769455	0.0768539	10.0119	1.35106e-23	1.68916e-22
SAMD10	87.7362	-3.13253	0.31289	-10.0116	1.35529e-23	1.6934e-22
PCGF2	523.593	-1.15552	0.115469	-10.0072	1.41671e-23	1.76908e-22
EXOSC9	582.878	-1.11611	0.111537	-10.0066	1.42525e-23	1.77865e-22
FOPNL	814.114	-0.982331	0.0981837	-10.005	1.44842e-23	1.80647e-22
IL11	190.309	-2.07973	0.208014	-9.99802	1.55474e-23	1.93788e-22
RNASEH2B	220.947	-1.67857	0.167923	-9.99611	1.58506e-23	1.97448e-22
CCDC86	557.844	-1.11744	0.111856	-9.99	1.6859e-23	2.09881e-22
CNOT1	5546.41	0.652148	0.065306	9.98603	1.75473e-23	2.18318e-22
PRPF6	2207.23	0.708967	0.071018	9.98291	1.81071e-23	2.25145e-22
ZNF519	94.3241	-2.81062	0.281556	-9.98243	1.81958e-23	2.26112e-22
SNRPD1	691.155	-1.11382	0.111652	-9.97582	1.9448e-23	2.41526e-22
SF3B1	6790.4	0.63479	0.0636601	9.97155	2.03035e-23	2.51997e-22
UHRF1BP1	164.292	-1.91279	0.191878	-9.96879	2.08757e-23	2.58942e-22
EEF1A1	93989.9	0.522121	0.0523869	9.96664	2.13318e-23	2.64439e-22
PTCHD4	71.531	-3.79924	0.381322	-9.96334	2.20537e-23	2.73223e-22
RNPEP	1333.13	0.78771	0.0790626	9.96312	2.21012e-23	2.73646e-22
MRPL15	330.464	-1.37283	0.137809	-9.96184	2.23886e-23	2.77038e-22
CLIP4	728.023	1.01326	0.101778	9.95555	2.38493e-23	2.94934e-22
ARHGEF39	251.815	-1.57561	0.158276	-9.9548	2.40311e-23	2.97002e-22
SYNE3	506.453	-1.35871	0.136512	-9.95308	2.44501e-23	3.01998e-22
TMEM150A	188.165	1.73243	0.174062	9.95296	2.448e-23	3.02185e-22
HPCAL1	2040.06	-0.674169	0.0677757	-9.94706	2.59744e-23	3.2044e-22
RNF10	3926.59	0.570938	0.0574144	9.94415	2.67435e-23	3.2973e-22
BIRC6	2405.35	0.73064	0.0734878	9.94234	2.7236e-23	3.35599e-22
RC3H1	694.153	0.988876	0.0995164	9.93682	2.87874e-23	3.54503e-22
GTPBP2	2535.44	-0.74989	0.0754746	-9.93566	2.91232e-23	3.58422e-22
CD70	615.428	-1.11033	0.111754	-9.93545	2.91868e-23	3.58989e-22
THADA	836.313	0.932183	0.0939027	9.92711	3.17318e-23	3.90057e-22
STAT6	955.445	-0.848445	0.0855234	-9.92061	3.38664e-23	4.16047e-22
PDK3	1152.48	0.914548	0.0922251	9.91647	3.53012e-23	4.33413e-22
ZBTB43	543.813	1.10792	0.111736	9.91552	3.56399e-23	4.37309e-22
SUN2	2754.02	-0.752588	0.0759225	-9.91257	3.67082e-23	4.50148e-22
ZNF385A	844.466	1.07318	0.108359	9.90391	4.00303e-23	4.90592e-22
MAP2K3	720.544	1.03552	0.104575	9.90216	4.07365e-23	4.98949e-22
OSBPL5	396.935	-1.29648	0.130983	-9.89807	4.24374e-23	5.19471e-22
ZDHHC24	997.991	0.850809	0.086013	9.89163	4.52602e-23	5.53694e-22
ZC3H12D	110.811	-2.345	0.237105	-9.89014	4.59374e-23	5.61643e-22
ZC3H7B	1881.32	-0.753161	0.0761609	-9.88907	4.64324e-23	5.67356e-22
ENOPH1	504.513	-1.1368	0.114984	-9.88653	4.76246e-23	5.81577e-22
AQP3	57.1025	4.51576	0.456841	9.88474	4.84847e-23	5.91727e-22
FGFR1OP2	893.376	0.949443	0.0960572	9.88415	4.87726e-23	5.94886e-22
FANCC	306.004	-1.39139	0.140844	-9.87896	5.13654e-23	6.26138e-22
POLR3D	452.903	-1.17203	0.118662	-9.87703	5.23639e-23	6.3793e-22
GBP1	134.699	-2.2184	0.224622	-9.87615	5.28232e-23	6.43143e-22
GSDME	1329.02	0.733688	0.0743346	9.87007	5.61251e-23	6.82939e-22
AL591178.1	57.7922	4.63061	0.469292	9.86723	5.77389e-23	7.02159e-22
ENTPD5	449.505	1.15116	0.11676	9.85921	6.25377e-23	7.60065e-22
MFSD2A	249.468	-1.48288	0.150442	-9.85685	6.40291e-23	7.77729e-22
PIAS3	1514.45	0.785243	0.0796778	9.85522	6.50718e-23	7.89926e-22
TMCO4	144.106	-2.44432	0.248069	-9.85338	6.62775e-23	8.04086e-22
HOXC6	113.188	-2.33551	0.237051	-9.85235	6.69597e-23	8.11882e-22
PSMB8	466.174	-1.13676	0.115439	-9.8473	7.04109e-23	8.53221e-22
CENPM	213.333	-1.70555	0.173234	-9.84537	7.17733e-23	8.69216e-22
C7orf26	572.324	1.07306	0.10914	9.83199	8.19823e-23	9.92267e-22
BTBD6	1142.45	-0.96482	0.0981587	-9.82918	8.43059e-23	1.01979e-21
CROCC	794.611	1.0121	0.102991	9.82706	8.60961e-23	1.04083e-21
GALNT2	5246.75	0.582404	0.0592684	9.82655	8.6529e-23	1.04544e-21
PCBP2	3585.78	0.628996	0.0640184	9.82524	8.7662e-23	1.05851e-21
LRCH3	1232.51	0.804429	0.0819748	9.81312	9.88622e-23	1.19305e-21
MTFR2	70.3198	-3.74265	0.381663	-9.80616	1.0592e-22	1.27746e-21
FMR1	1485.43	0.752314	0.0767292	9.8048	1.07363e-22	1.2941e-21
POLDIP3	1288.99	0.736338	0.0751264	9.80132	1.11121e-22	1.33861e-21
ABHD2	1411.03	-0.708438	0.0723067	-9.79768	1.15202e-22	1.38696e-21
ARID3A	402.65	-1.304	0.133105	-9.7968	1.16209e-22	1.39826e-21
ZMYND8	879.554	-0.865479	0.0883608	-9.79483	1.18499e-22	1.42498e-21
BSG	13859.4	0.640646	0.0655191	9.77801	1.39939e-22	1.68182e-21
PKN3	133.081	-2.37321	0.242724	-9.77739	1.40791e-22	1.69106e-21
CSF1R	112.187	-2.41009	0.24656	-9.77487	1.44348e-22	1.73277e-21
PANK3	1809.37	0.730672	0.0747827	9.77061	1.50549e-22	1.80615e-21
USP13	852.061	-0.980236	0.10033	-9.77009	1.51319e-22	1.81432e-21
PIK3C2B	136.077	2.07767	0.212733	9.76659	1.56628e-22	1.87688e-21
SMIM7	897.95	0.822518	0.0843401	9.7524	1.80155e-22	2.15754e-21
WRNIP1	2067.15	0.663153	0.0680052	9.75149	1.81777e-22	2.1757e-21
NDNF	910.789	0.886996	0.090972	9.75021	1.84096e-22	2.20216e-21
PSMD3	4480.35	0.561196	0.0575835	9.74579	1.92286e-22	2.29879e-21
SLC38A10	2541.96	0.636209	0.0653068	9.74185	1.99884e-22	2.38823e-21
NFKB1	951.711	-0.834027	0.085642	-9.73853	2.06514e-22	2.466e-21
S100A11	3798.65	-0.648021	0.0665593	-9.73599	2.11735e-22	2.52599e-21
NCOA5	1075.02	0.798765	0.0820426	9.73597	2.11784e-22	2.52599e-21
CARD8	134.59	-2.15574	0.221492	-9.73282	2.18444e-22	2.60391e-21
CASP9	368.242	1.19781	0.12314	9.72725	2.30757e-22	2.74908e-21
GJB2	129.744	-2.36431	0.243258	-9.71938	2.49307e-22	2.96835e-21
FN1	41976	-0.511566	0.0526609	-9.71435	2.61924e-22	3.11675e-21
VAT1	4691.79	0.655982	0.0675475	9.71142	2.69564e-22	3.20581e-21
MINPP1	918.5	1.09684	0.113033	9.70368	2.90816e-22	3.45654e-21
C1S	628.671	-1.10402	0.113783	-9.70284	2.93227e-22	3.48318e-21
SMTN	1804.02	-0.913329	0.0941338	-9.70245	2.94331e-22	3.49427e-21
IGFN1	497.623	1.32173	0.136242	9.70135	2.97532e-22	3.53021e-21
TOMM40	1809.48	-0.817639	0.0843376	-9.69484	3.17141e-22	3.7607e-21
POLG	1525.29	0.895759	0.0923993	9.69444	3.18374e-22	3.77314e-21
ZC3H10	270.769	1.51169	0.15596	9.69281	3.23492e-22	3.83157e-21
MTA1	1714.47	-0.745941	0.0769667	-9.69173	3.26934e-22	3.8701e-21
ZNF837	145.768	2.06608	0.213223	9.68977	3.33292e-22	3.94309e-21
FBXO33	662.46	1.06362	0.109839	9.68345	3.54558e-22	4.19226e-21
KLF5	1283.68	0.809393	0.0835987	9.68189	3.60006e-22	4.25422e-21
ZNF37A	132.914	-2.203	0.227582	-9.68005	3.66554e-22	4.3291e-21
ATP6V0A1	738.586	0.902878	0.0932828	9.67893	3.70558e-22	4.37386e-21
C8orf33	1123.12	-0.833075	0.0861478	-9.67029	4.0322e-22	4.75665e-21
NAV2	669.794	-1.19022	0.123145	-9.66515	4.24014e-22	4.99907e-21
PLPP3	964.11	-0.853981	0.0883596	-9.66483	4.25307e-22	5.01143e-21
ATP6V1F	1594.77	0.802498	0.083045	9.66341	4.31251e-22	5.07738e-21
FHL2	1082.06	-0.797919	0.0825715	-9.66338	4.314e-22	5.07738e-21
LRRC8C	215.211	-1.54873	0.160305	-9.66114	4.4091e-22	5.18633e-21
DCBLD2	27056.2	0.533437	0.0552204	9.66016	4.45186e-22	5.23362e-21
EHD2	7518.99	0.65415	0.0677309	9.65808	4.5428e-22	5.33746e-21
ORAI1	708.491	0.904149	0.0936312	9.65649	4.6139e-22	5.41789e-21
EPHB4	536.839	-1.12458	0.116518	-9.6515	4.84416e-22	5.68501e-21
SPRYD3	1540.71	0.791778	0.0820787	9.64657	5.08282e-22	5.96169e-21
TMEM44	572.378	-1.03115	0.106905	-9.64546	5.13788e-22	6.02282e-21
PEMT	305.37	-1.53871	0.159534	-9.64497	5.16251e-22	6.04823e-21
SOX9	451.919	1.28375	0.133138	9.6423	5.29887e-22	6.20444e-21
TMEM187	217.276	1.6447	0.170591	9.64123	5.35423e-22	6.26568e-21
CCNYL1	780.938	0.946969	0.098227	9.64063	5.38586e-22	6.29908e-21
ENG	817.703	-0.886909	0.092008	-9.63948	5.44648e-22	6.36635e-21
TRMU	925.555	-0.837835	0.0870274	-9.62726	6.1345e-22	7.16648e-21
FAM171B	468.652	1.17251	0.121798	9.62668	6.16888e-22	7.20254e-21
CASP8AP2	581.432	-1.08138	0.112337	-9.6262	6.19775e-22	7.23212e-21
PTPN14	3982.25	0.609151	0.0632892	9.62488	6.27784e-22	7.3214e-21
CNIH3	81.429	-2.86796	0.298062	-9.62202	6.4553e-22	7.52408e-21
CTDSP1	1796.83	-0.793426	0.0824849	-9.61904	6.64492e-22	7.74068e-21
PMPCA	1374.89	0.728788	0.0757759	9.61767	6.73408e-22	7.84009e-21
FZD3	365.927	1.34582	0.139942	9.61698	6.77902e-22	7.88793e-21
PSME4	2289.03	0.625974	0.0650968	9.61604	6.84128e-22	7.9531e-21
ADPRHL1	510.589	-1.23351	0.128277	-9.61602	6.84279e-22	7.9531e-21
DENND4B	1084.35	-0.913655	0.0950336	-9.61402	6.97711e-22	8.10461e-21
CARM1	1459.71	-0.786172	0.0817788	-9.61339	7.01962e-22	8.14936e-21
LIN9	95.0653	-2.91786	0.303596	-9.61099	7.18549e-22	8.3372e-21
PITHD1	1030.66	0.839613	0.0873647	9.61044	7.22431e-22	8.37749e-21
RECQL	1060.41	-0.871847	0.0907671	-9.60531	7.5928e-22	8.79982e-21
ZSWIM5	862.31	1.09276	0.113781	9.60401	7.6896e-22	8.90697e-21
BOC	517.782	-1.13957	0.118702	-9.60032	7.96995e-22	9.22649e-21
KIF5B	5086.32	-0.563447	0.0586977	-9.59914	8.06178e-22	9.32752e-21
PATL1	1569.59	-0.686868	0.0715587	-9.59866	8.09898e-22	9.36528e-21
PPP3CB-AS1	127.374	2.17811	0.226925	9.59834	8.12401e-22	9.38892e-21
RGL2	629.511	-0.969076	0.100995	-9.59525	8.37117e-22	9.66911e-21
NME4	229.013	-1.54291	0.160859	-9.59171	8.66344e-22	1.0001e-20
BLOC1S4	598.582	1.00756	0.105063	9.59004	8.80547e-22	1.01593e-20
SSR3	3692.99	-0.772475	0.0805617	-9.58862	8.92702e-22	1.02901e-20
SRRM2	8061.63	0.743331	0.0775224	9.5886	8.92892e-22	1.02901e-20
CTBP2	971.276	-0.819346	0.0854537	-9.58819	8.96465e-22	1.03255e-20
ANO10	1462.51	0.818713	0.0854122	9.58544	9.20675e-22	1.05984e-20
DGCR6L	959.372	0.936608	0.0977773	9.57899	9.79942e-22	1.12743e-20
SEMA5A	893.081	1.01727	0.106215	9.57746	9.94635e-22	1.14369e-20
GABARAPL2	1579.77	0.769184	0.0803221	9.57624	1.00644e-21	1.15662e-20
RBM39	4374.89	0.60529	0.0632189	9.57451	1.02339e-21	1.17543e-20
TUBG2	727.255	1.04858	0.109534	9.57318	1.03667e-21	1.19002e-20
CDR2	266.398	-1.45161	0.151644	-9.57248	1.04372e-21	1.19744e-20
SRSF11	5469.85	0.686756	0.0717454	9.57213	1.04726e-21	1.20083e-20
LYRM2	1209.12	0.824473	0.086135	9.57186	1.04996e-21	1.20325e-20
CYP46A1	143.793	2.08822	0.218188	9.57074	1.06144e-21	1.21573e-20
MVB12B	107.714	-2.55414	0.26689	-9.57001	1.06898e-21	1.22368e-20
AGL	907.217	0.939343	0.0981893	9.56665	1.10423e-21	1.26333e-20
DICER1	1102.69	-0.794517	0.0830623	-9.56532	1.11855e-21	1.27899e-20
MAPK12	203.351	-1.66327	0.173893	-9.5649	1.12307e-21	1.28345e-20
TARSL2	365.724	1.31618	0.137661	9.56109	1.16525e-21	1.3309e-20
TRIM66	443.707	1.38477	0.144848	9.5602	1.17527e-21	1.34161e-20
ZSWIM4	185.072	-2.0429	0.21369	-9.5601	1.17641e-21	1.34215e-20
PSMA3-AS1	932.131	0.87996	0.0921291	9.55138	1.27984e-21	1.45934e-20
RFC2	564.735	-1.0435	0.109351	-9.54272	1.39138e-21	1.58565e-20
COQ8A	321.088	1.29731	0.136051	9.53548	1.49189e-21	1.69924e-20
NRM	414.412	-1.1515	0.120767	-9.53484	1.50111e-21	1.70879e-20
CMTM3	682.159	-1.00532	0.105481	-9.53082	1.56051e-21	1.77543e-20
BCL11B	198.201	-1.69757	0.178136	-9.52959	1.57904e-21	1.79551e-20
PFKFB4	9562.21	0.548692	0.0575922	9.5272	1.61589e-21	1.83639e-20
TMEM127	2153.7	0.637741	0.0669412	9.52688	1.62087e-21	1.84104e-20
RBPMS	471.518	-1.12694	0.118534	-9.50734	1.95606e-21	2.22052e-20
MTMR2	516.886	-1.33913	0.140892	-9.50461	2.008e-21	2.27822e-20
SLC35B1	726.496	-0.896983	0.094397	-9.50224	2.05423e-21	2.32938e-20
CCHCR1	634.4	-1.11797	0.117656	-9.50199	2.05908e-21	2.33359e-20
FDFT1	2374.2	0.602419	0.0634152	9.4996	2.10692e-21	2.38648e-20
KLF2	981.257	0.858951	0.0904392	9.49754	2.14898e-21	2.43278e-20
TGFB1	6980.02	0.528075	0.055603	9.49725	2.15506e-21	2.43831e-20
GPAA1	4062.28	0.587297	0.0618555	9.49467	2.20919e-21	2.49817e-20
RTTN	312.365	-1.33259	0.140378	-9.49284	2.24829e-21	2.54098e-20
EXOSC8	445.77	-1.0815	0.113941	-9.49177	2.27134e-21	2.56563e-20
POU6F1	60.2949	-4.28671	0.45171	-9.48996	2.31129e-21	2.60931e-20
CCSER2	1463.88	0.788393	0.0830878	9.48868	2.33986e-21	2.64011e-20
DHX40	2148.4	0.68477	0.0721753	9.48759	2.36444e-21	2.66637e-20
TRIM37	1119.24	0.75216	0.0792803	9.48735	2.36991e-21	2.67107e-20
DDIT3	211.098	-1.56457	0.164937	-9.48588	2.40352e-21	2.70746e-20
B4GALT1	8288.59	0.549301	0.0579311	9.48197	2.49519e-21	2.80918e-20
PJA2	3429.17	0.628891	0.0663384	9.48004	2.54179e-21	2.86007e-20
PDCD1LG2	62.5722	-3.67362	0.387538	-9.47938	2.55799e-21	2.87672e-20
HMGB1P6	488.956	-1.19909	0.126498	-9.47917	2.56312e-21	2.88091e-20
SERPINI1	118.11	2.16271	0.228325	9.47206	2.74367e-21	3.08215e-20
DPP9	2496.51	-0.710542	0.0750175	-9.47169	2.75346e-21	3.09145e-20
HADHA	3238.81	0.619006	0.0653638	9.47016	2.79421e-21	3.13549e-20
LASP1	8729.59	0.560295	0.0591856	9.46674	2.88712e-21	3.23797e-20
ZKSCAN2	257.861	1.49192	0.157654	9.46326	2.98494e-21	3.34584e-20
VANGL1	1222.79	-0.823874	0.087085	-9.46057	3.06274e-21	3.43117e-20
STX7	1723.98	0.741936	0.0784766	9.45423	3.25413e-21	3.64359e-20
PPP1R13L	477.281	-1.24737	0.131945	-9.4537	3.27073e-21	3.66017e-20
MTA2	1881.18	-0.622493	0.065851	-9.45305	3.29098e-21	3.68083e-20
LIPA	1795.47	0.654884	0.0692861	9.45187	3.32822e-21	3.72044e-20
TRNP1	149.437	1.96002	0.207399	9.45047	3.37328e-21	3.76876e-20
NSF	1829.38	0.799504	0.084608	9.44951	3.40432e-21	3.80137e-20
MXD1	281.486	1.32816	0.140554	9.44942	3.40701e-21	3.8023e-20
SP100	822.088	-0.917921	0.0972467	-9.43911	3.75976e-21	4.19368e-20
DHX32	1538.63	0.69114	0.0732226	9.43889	3.76766e-21	4.20021e-20
FERMT3	278.62	-1.53854	0.163039	-9.43661	3.85024e-21	4.28831e-20
GFOD2	616.697	1.01019	0.107051	9.4366	3.85087e-21	4.28831e-20
RPL13	10420.4	0.496907	0.0526601	9.43613	3.86791e-21	4.30494e-20
FBXL8	367.038	1.20075	0.127326	9.43054	4.0797e-21	4.5382e-20
IMPDH2	3702.6	0.591328	0.0627564	9.42258	4.40133e-21	4.89331e-20
RPL36	4046.84	0.749485	0.0795841	9.41751	4.61891e-21	5.13243e-20
GALNT12	343.644	1.27566	0.135485	9.4155	4.70832e-21	5.22894e-20
ADIRF-AS1	203.389	-1.5784	0.167647	-9.41502	4.72997e-21	5.25013e-20
LIMD1	2036.36	-0.739742	0.0785836	-9.41343	4.80182e-21	5.32701e-20
SIK2	609.448	1.04716	0.111258	9.41206	4.86522e-21	5.39442e-20
PEBP1	4139.14	0.587524	0.0624258	9.41157	4.88803e-21	5.41677e-20
CFLAR	728.193	-1.06315	0.113067	-9.40285	5.31033e-21	5.88157e-20
AC010655.2	66.3697	3.14587	0.334669	9.39993	5.45983e-21	6.04388e-20
NTAN1	375.411	-1.20755	0.128511	-9.39645	5.64362e-21	6.24396e-20
CHAF1B	379.125	-1.2804	0.136272	-9.3959	5.67323e-21	6.27333e-20
TPM2	298.986	-1.3414	0.142839	-9.39095	5.94617e-21	6.5716e-20
PPP1R26	657.564	-1.12933	0.120303	-9.38736	6.15253e-21	6.79599e-20
ARMC5	525.764	1.01861	0.108512	9.38708	6.16878e-21	6.81027e-20
B4GALT4	752.595	-0.872395	0.0929606	-9.38457	6.31737e-21	6.97055e-20
KIAA1324L	363.389	1.22423	0.130476	9.38281	6.42359e-21	7.08394e-20
IST1	2100.76	0.611757	0.0652354	9.37768	6.74405e-21	7.43334e-20
NDC1	1322.39	-0.740604	0.079012	-9.37331	7.0292e-21	7.74346e-20
TUBA4A	3468.2	-0.608653	0.0649407	-9.37244	7.08746e-21	7.80345e-20
DGAT1	773.038	1.07347	0.114537	9.37222	7.10255e-21	7.81585e-20
UBA1	8161.02	0.527074	0.0562707	9.36675	7.48007e-21	8.22687e-20
CD151	7321.08	0.623811	0.0666049	9.36583	7.54535e-21	8.29421e-20
ZNF365	177.33	-1.76459	0.188453	-9.36354	7.71081e-21	8.47155e-20
GTDC1	324.83	1.21107	0.129464	9.35448	8.40109e-21	9.22499e-20
HKDC1	110.569	-2.22539	0.238011	-9.34994	8.77008e-21	9.62499e-20
DEPP1	3099.02	0.687722	0.0735675	9.34818	8.91702e-21	9.78102e-20
CLEC2B	138.558	-1.99653	0.213595	-9.34728	8.99287e-21	9.85894e-20
GPR176	982.077	0.816251	0.0873299	9.34675	9.03838e-21	9.90353e-20
SMPD1	2994.39	0.593073	0.0634568	9.34608	9.09545e-21	9.96073e-20
RFTN1	175.395	-1.7425	0.186493	-9.34355	9.31558e-21	1.01964e-19
PRDM5	152.366	-1.85997	0.199158	-9.33916	9.71042e-21	1.06228e-19
NCOA7	458.933	1.07638	0.115266	9.33828	9.79096e-21	1.07052e-19
ZNF404	494.654	1.14705	0.122894	9.3337	1.02239e-20	1.11726e-19
HIVEP3	362.189	-1.22026	0.130792	-9.32975	1.06124e-20	1.1591e-19
DLG3	139.447	-2.07932	0.223107	-9.31983	1.16522e-20	1.27199e-19
MRPS33	501.806	1.09717	0.117751	9.3177	1.18895e-20	1.2972e-19
MRTO4	804.657	-0.877684	0.0942497	-9.31232	1.25072e-20	1.36387e-19
ENC1	1381.66	0.734723	0.0789062	9.31135	1.26222e-20	1.37567e-19
MAP4K5	968.017	-0.824237	0.0885449	-9.30869	1.2942e-20	1.40978e-19
JAM2	840.416	-0.901249	0.0968201	-9.30849	1.29664e-20	1.41169e-19
TICRR	342.307	-1.39164	0.149547	-9.30569	1.33123e-20	1.44858e-19
IGDCC4	68.575	-3.14945	0.338597	-9.30146	1.38525e-20	1.50656e-19
ABTB2	766.579	0.906062	0.0974153	9.30102	1.39107e-20	1.51208e-19
AFF3	515.018	-1.06043	0.114015	-9.30074	1.39472e-20	1.51525e-19
GAK	2464.81	0.638029	0.0686587	9.29276	1.50335e-20	1.6324e-19
ADCY3	439.172	-1.17898	0.126974	-9.28526	1.61319e-20	1.75075e-19
DNA2	180.382	-1.74581	0.188105	-9.28102	1.67869e-20	1.82086e-19
ZNF862	379.676	1.1349	0.122298	9.27975	1.69873e-20	1.84163e-19
FAHD1	558.477	0.957101	0.103153	9.27845	1.71956e-20	1.86322e-19
LRP10	2789.8	-0.68134	0.0734806	-9.27238	1.82036e-20	1.9714e-19
PBX2	728.515	-0.979853	0.105676	-9.27224	1.8228e-20	1.97299e-19
NUP43	1042.08	-0.752881	0.0812042	-9.27145	1.83631e-20	1.98657e-19
VPS35L	725.15	-0.885494	0.0955141	-9.27083	1.84711e-20	1.9972e-19
METTL23	651.592	0.919907	0.0992453	9.26902	1.87868e-20	2.03027e-19
SZRD1	3431.72	0.575565	0.0621028	9.26793	1.89791e-20	2.04996e-19
FBXO42	1366.67	0.705218	0.0760978	9.26726	1.90984e-20	2.06176e-19
TAF12	282.485	1.44894	0.156371	9.26607	1.93133e-20	2.08386e-19
SLC38A7	358.913	-1.21214	0.130819	-9.26575	1.93708e-20	2.08897e-19
TTLL1	108.194	2.16295	0.233485	9.26378	1.97319e-20	2.12678e-19
RETSAT	878.259	0.967973	0.104505	9.26249	1.99726e-20	2.1516e-19
PLXNA1	2156.77	-0.712206	0.0769116	-9.26007	2.04296e-20	2.19967e-19
ABHD17B	444.94	1.08064	0.116728	9.25776	2.08775e-20	2.24672e-19
HIST2H2BD	76.7078	2.89195	0.312531	9.25334	2.17592e-20	2.34037e-19
EZH1	465.282	1.08757	0.117538	9.25295	2.18387e-20	2.34769e-19
ORC4	677.878	0.946955	0.102354	9.25176	2.20835e-20	2.37264e-19
HMGB1P5	375.15	-1.1819	0.12775	-9.2517	2.2094e-20	2.37264e-19
DNAJC9	450.152	-1.06712	0.115413	-9.24611	2.32808e-20	2.49878e-19
KIF3A	901.177	0.956791	0.103488	9.24544	2.34269e-20	2.51314e-19
COMTD1	102.569	-2.50788	0.271311	-9.24357	2.38412e-20	2.55625e-19
MMP15	85.5657	2.51939	0.272866	9.23309	2.62926e-20	2.81762e-19
C1R	1162.86	-0.80258	0.0869305	-9.23243	2.64552e-20	2.83355e-19
NFATC2IP	890.692	-0.876493	0.0949558	-9.23054	2.69272e-20	2.88261e-19
TNPO2	1662.62	-0.928797	0.100623	-9.23046	2.69463e-20	2.88314e-19
CBFB	1717.45	-0.825352	0.0894404	-9.22795	2.7586e-20	2.95004e-19
RPS12	16625.6	0.60774	0.0658649	9.22708	2.78122e-20	2.97268e-19
LINC01605	197.972	-1.60881	0.174364	-9.22673	2.79025e-20	2.98078e-19
ZBTB42	320.743	1.23006	0.133325	9.226	2.8094e-20	2.99967e-19
MRPL18	770.916	-0.888292	0.0963127	-9.223	2.88914e-20	3.08321e-19
PITPNC1	357.959	-1.25298	0.135859	-9.22262	2.89932e-20	3.09246e-19
SUGP1	680.294	0.868524	0.0941888	9.2211	2.94079e-20	3.13506e-19
HAUS8	152.041	-1.8865	0.204594	-9.22073	2.95072e-20	3.14401e-19
SCN2A	58.1234	-3.83044	0.41562	-9.21622	3.07753e-20	3.27741e-19
CXXC5	5480.7	0.554884	0.0602391	9.21136	3.22022e-20	3.42759e-19
NUDT18	499.694	1.1326	0.122964	9.21078	3.23759e-20	3.44429e-19
TCERG1	1082.39	-0.836826	0.0908549	-9.21057	3.24404e-20	3.44936e-19
FBXL19	1203.61	-0.943162	0.10245	-9.20611	3.38153e-20	3.59369e-19
CCDC50	2030.68	-0.706571	0.0767959	-9.20063	3.55841e-20	3.77971e-19
NME6	331.741	-1.40129	0.152319	-9.1997	3.58955e-20	3.8108e-19
AKR1B1	19750.5	0.500105	0.0543837	9.19586	3.71993e-20	3.94718e-19
WIPF2	1942.5	0.621555	0.06762	9.19188	3.86041e-20	4.09411e-19
TRAF2	315.279	-1.31851	0.143462	-9.19067	3.90414e-20	4.13835e-19
EXOSC10	1019.71	-0.779028	0.0847815	-9.18866	3.97778e-20	4.21422e-19
CUEDC1	1781.67	0.673323	0.0733003	9.18581	4.08434e-20	4.32378e-19
AP001107.9	111.456	2.11135	0.22985	9.18578	4.08542e-20	4.32378e-19
RIPK1	1003.26	0.814009	0.0886267	9.1847	4.12694e-20	4.36548e-19
RNF40	1769.14	0.799225	0.0870316	9.18316	4.1861e-20	4.42577e-19
SOCS1	373.412	-1.28218	0.139701	-9.17802	4.39082e-20	4.63981e-19
AASDH	425.091	1.26952	0.138429	9.17092	4.68991e-20	4.95331e-19
GNB4	1372.11	-0.786675	0.085792	-9.16956	4.74951e-20	5.01367e-19
TGIF1	741.284	-0.874511	0.0954099	-9.16583	4.91677e-20	5.18756e-19
IMPDH1	2021.38	-0.756275	0.082518	-9.16498	4.95563e-20	5.22586e-19
CELSR3	1621.35	0.824689	0.0900147	9.16171	5.10794e-20	5.38371e-19
BICC1	794.302	0.811203	0.0885434	9.16164	5.11143e-20	5.38462e-19
FNBP4	1837.93	0.772308	0.084342	9.15686	5.34304e-20	5.62571e-19
ADAMTS6	270.349	-1.58258	0.172865	-9.15502	5.43494e-20	5.71954e-19
TMEM134	852.681	0.816271	0.0891662	9.15449	5.46158e-20	5.74462e-19
CEP97	471.742	-1.08791	0.118841	-9.15434	5.46893e-20	5.7494e-19
MRPS14	488.143	0.998614	0.10909	9.15404	5.48425e-20	5.76255e-19
NIPAL3	1371.98	0.761582	0.0832133	9.15217	5.5802e-20	5.86036e-19
PPP1R10	839.368	0.826279	0.0903023	9.15015	5.68557e-20	5.96796e-19
TBC1D22A	1100.28	0.811851	0.0887414	9.1485	5.77286e-20	6.05647e-19
C9orf40	710.657	-0.904752	0.0989399	-9.14446	5.99259e-20	6.28378e-19
TMEM59	3798.03	0.600271	0.0656444	9.14428	6.00258e-20	6.29103e-19
TRIM62	490.758	1.07534	0.117607	9.14355	6.04357e-20	6.33076e-19
RAB3IP	350.344	1.21322	0.132692	9.14314	6.06646e-20	6.35149e-19
TIPARP	1237.67	0.830481	0.0908385	9.14239	6.10861e-20	6.39235e-19
ARRDC1	521.624	0.960671	0.105137	9.13734	6.40068e-20	6.69456e-19
PAQR8	195.195	1.54468	0.169056	9.13709	6.41553e-20	6.70667e-19
JPT1	2193.59	0.639952	0.0700509	9.13552	6.5094e-20	6.80133e-19
EPOR	540.01	-1.03147	0.112924	-9.13421	6.5885e-20	6.88047e-19
CRKL	6055.21	0.515714	0.0564819	9.13061	6.81134e-20	7.10955e-19
PCGF6	154.533	-1.83155	0.200686	-9.12642	7.07999e-20	7.3862e-19
STK38	956.827	0.765726	0.0839095	9.12562	7.13274e-20	7.43744e-19
U2SURP	1910.72	-0.649144	0.0711385	-9.12508	7.16812e-20	7.47053e-19
KDELC2	1295.44	-0.74493	0.0816496	-9.1235	7.27361e-20	7.57662e-19
AC003092.1	91.0149	-2.63591	0.289034	-9.11973	7.53143e-20	7.84118e-19
ITPR1	1948.19	-0.726304	0.0796743	-9.11592	7.80084e-20	8.11755e-19
ADAMTS1	1522.18	0.692774	0.0760288	9.11199	8.08829e-20	8.41239e-19
OAZ2	2422.12	0.56009	0.0614802	9.11008	8.23217e-20	8.5577e-19
IVNS1ABP	1466.83	-0.803082	0.0881665	-9.10869	8.33792e-20	8.66323e-19
SNRNP40	422.142	-1.06706	0.11718	-9.10617	8.53419e-20	8.86267e-19
ZNF827	327.807	-1.22052	0.134042	-9.10553	8.58462e-20	8.91051e-19
VEGFB	1481.71	-0.743178	0.0816358	-9.10358	8.73998e-20	9.06717e-19
PPP1R12C	2280.01	0.737483	0.0810147	9.10308	8.7806e-20	9.1047e-19
PLXND1	537.846	-1.06689	0.117202	-9.10302	8.78549e-20	9.10516e-19
KLHL8	385.967	1.11736	0.122882	9.09298	9.63572e-20	9.98128e-19
SLC9A1	1465.65	0.691282	0.0760422	9.09078	9.83349e-20	1.0181e-18
UBR7	1010.58	-0.847019	0.0932351	-9.08477	1.0392e-19	1.07538e-18
SNHG1	764.335	-0.884095	0.0973357	-9.08295	1.05669e-19	1.09293e-18
NOA1	549.114	1.08898	0.119895	9.08279	1.05823e-19	1.09397e-18
PLAGL1	2010.34	0.738468	0.0813072	9.08245	1.06158e-19	1.09688e-18
NUP35	168.039	-1.94639	0.214378	-9.07924	1.09333e-19	1.12912e-18
STX2	1293.56	-0.735656	0.081033	-9.07847	1.10107e-19	1.13653e-18
BNC2	130.667	-1.98783	0.219068	-9.07404	1.1468e-19	1.18314e-18
RRNAD1	245.569	1.46043	0.160998	9.07108	1.17843e-19	1.21516e-18
S100PBP	504.877	-1.04173	0.11488	-9.06797	1.2126e-19	1.24976e-18
RHOBTB3	2973.17	0.58782	0.064825	9.0678	1.21441e-19	1.251e-18
MRFAP1L1	1106.72	0.730412	0.0805702	9.06553	1.23996e-19	1.27668e-18
SLC2A4RG	2392.06	-0.802225	0.0885061	-9.06406	1.25678e-19	1.29335e-18
EIF4G1	15995.3	0.487158	0.0537568	9.06227	1.27761e-19	1.31413e-18
FAM114A1	2006.84	-0.665024	0.0734234	-9.05739	1.33609e-19	1.37358e-18
CDK15	55.9031	-3.76175	0.415461	-9.05441	1.37305e-19	1.41087e-18
USP45	519.484	1.13759	0.125642	9.05419	1.37585e-19	1.41304e-18
CBX3	2665.93	-0.673799	0.0744286	-9.05295	1.39152e-19	1.42842e-18
MFHAS1	710.014	-0.914189	0.101036	-9.04813	1.45434e-19	1.49216e-18
TAP2	437.722	-1.03696	0.114706	-9.04023	1.5634e-19	1.60325e-18
OGFOD3	1124.18	0.713117	0.0788939	9.03894	1.58201e-19	1.62153e-18
UBE2Q2	428.747	-1.10244	0.121983	-9.03768	1.60029e-19	1.63944e-18
[truncated: 19,308 more rows]

## Sheet: DEPs
Protein ID	logFC	AveExpr	t	P.Value	adj.P.Val	B
NP_620119.2	-3.82212	16.5614	-27.0802	1.20595e-06	0.00317021	5.82713
XP_047301959.1	-4.60235	15.8129	-25.5953	1.59869e-06	0.00317021	5.658
NP_001165908.1	3.03564	20.3365	18.7716	7.49911e-06	0.00729474	4.56655
XP_047292291.1	2.71976	17.6949	18.7365	7.56922e-06	0.00729474	4.55917
NP_060797.2	2.84514	18.061	18.016	9.1966e-06	0.00729474	4.4027
NP_001352880.1	2.40339	18.8111	15.5771	1.8905e-05	0.007904	3.79086
NP_061960.1	2.93482	16.4653	15.4575	1.96392e-05	0.007904	3.75714
NP_006360.3	-2.81612	15.8799	-15.0681	2.22765e-05	0.007904	3.64472
XP_016867846.1	2.21908	19.4824	14.8829	2.3679e-05	0.007904	3.58974
XP_047279420.1	2.53358	15.1683	14.8682	2.37943e-05	0.007904	3.58536
NP_689613.2	3.60944	16.1	14.6273	2.57907e-05	0.007904	3.51229
XP_047279237.1	2.19917	16.2104	14.562	2.63667e-05	0.007904	3.49216
NP_001182147.1	2.1947	18.4377	14.533	2.6627e-05	0.007904	3.48319
NP_001291981.1	3.6475	14.0509	14.356	2.82847e-05	0.007904	3.4279
XP_047274214.1	-3.29768	18.354	-13.7347	3.51667e-05	0.007904	3.22602
NP_001058.2	-1.76374	21.538	-13.724	3.53015e-05	0.007904	3.22244
XP_011529986.1	2.3748	13.6402	13.612	3.67529e-05	0.007904	3.18466
NP_078772.1	-1.99022	19.3609	-13.3969	3.97463e-05	0.007904	3.11089
NP_001357516.1	1.91993	15.9149	13.2165	4.24822e-05	0.007904	3.0478
NP_001293009.1	-2.01871	19.9865	-13.0972	4.44157e-05	0.007904	3.00543
NP_057501.2	-2.47843	17.9421	-13.0814	4.46794e-05	0.007904	2.99978
XP_011535537.1	-2.86093	15.7677	-13.0157	4.57973e-05	0.007904	2.97619
XP_005253751.1	-3.40967	16.8769	-12.9805	4.64087e-05	0.007904	2.9635
XP_047279198.1	2.67155	15.457	12.7254	5.11528e-05	0.007904	2.87003
NP_005309.1	2.05938	19.1431	12.6236	5.32059e-05	0.007904	2.83204
XP_005257310.1	1.67845	21.8061	12.4578	5.67626e-05	0.007904	2.76934
NP_000425.1	2.35155	20.4294	12.3976	5.81253e-05	0.007904	2.74628
NP_001161066.2	1.66557	21.3195	12.3548	5.91173e-05	0.007904	2.7298
NP_001284578.1	1.74797	20.4993	12.2505	6.16193e-05	0.007904	2.68936
NP_004043.4	2.64913	19.778	12.2502	6.16264e-05	0.007904	2.68925
NP_981946.1	-2.54646	20.8014	-12.244	6.17811e-05	0.007904	2.6868
NP_001007101.1	-2.1348	19.3114	-12.0581	6.6578e-05	0.00825151	2.61355
NP_000934.1	-2.33034	19.0606	-11.9264	7.02452e-05	0.00837391	2.56079
NP_001822.3	4.68891	15.7843	11.8735	7.17884e-05	0.00837391	2.53936
NP_002769.1	1.51095	23.1968	11.6878	7.75274e-05	0.0086182	2.46325
XP_047285074.1	-1.71637	15.7639	-11.6331	7.93212e-05	0.0086182	2.44054
XP_011510614.1	-1.97374	19.9554	-11.6008	8.04018e-05	0.0086182	2.42709
NP_940888.3	1.41625	18.6437	11.4976	8.39795e-05	0.00876481	2.38373
XP_047304199.1	2.83913	17.042	11.393	8.78026e-05	0.00892885	2.33928
NP_001601.1	1.86527	18.7307	11.2454	9.35568e-05	0.00893366	2.27569
NP_001371715.1	-2.11626	21.5029	-11.2101	9.49986e-05	0.00893366	2.26033
NP_055680.3	-3.14562	18.3599	-11.1412	9.78888e-05	0.00893366	2.23019
NP_001230914.1	-1.43092	18.1925	-11.0919	0.000100025	0.00893366	2.20845
NP_057260.3	2.01671	19.9916	10.8948	0.000109123	0.00893366	2.12049
NP_060654.1	1.84969	20.6262	10.8765	0.000110021	0.00893366	2.11219
XP_047281720.1	2.70984	14.1668	10.822	0.000112735	0.00893366	2.08748
NP_001229821.1	-1.36349	21.0806	-10.7821	0.00011477	0.00893366	2.06931
XP_047305060.1	2.0277	18.3072	10.6681	0.000120842	0.00893366	2.01688
NP_057339.1	2.49033	15.3197	10.6657	0.000120974	0.00893366	2.01577
NP_001335665.1	2.60913	17.7961	10.653	0.000121675	0.00893366	2.00988
NP_001025181.1	2.33731	19.2268	10.648	0.000121952	0.00893366	2.00756
NP_001306920.1	1.55381	20.9243	10.6034	0.00012446	0.00893366	1.98681
NP_060560.1	-2.58241	16.1075	-10.6001	0.00012465	0.00893366	1.98525
XP_047301320.1	1.32995	18.4621	10.5468	0.000127727	0.00893366	1.96035
NP_001024.1	-3.67257	17.023	-10.4873	0.000131276	0.00893366	1.93233
NP_006463.3	2.08617	20.6965	10.4813	0.00013164	0.00893366	1.9295
NP_071738.1	1.74843	19.2426	10.4044	0.000136417	0.00893366	1.89298
NP_006392.1	-2.07593	20.6501	-10.3937	0.000137096	0.00893366	1.88789
NP_005101.1	-1.55482	21.0768	-10.345	0.000140245	0.00893366	1.86459
NP_061332.2	1.95949	17.3726	10.3288	0.000141313	0.00893366	1.85679
XP_047299793.1	-3.12814	17.5486	-10.3251	0.000141562	0.00893366	1.85499
XP_047299733.1	-2.02382	17.95	-10.3135	0.000142329	0.00893366	1.84944
NP_001265485.1	-1.59218	20.6072	-10.2505	0.000146607	0.00893366	1.81898
NP_001344.2	-2.34955	18.1103	-10.2432	0.000147113	0.00893366	1.81544
XP_016876923.1	-2.1945	17.4461	-10.2388	0.000147418	0.00893366	1.81331
NP_001274361.1	-1.63813	17.8231	-10.1641	0.00015273	0.00893366	1.77683
XP_047284955.1	-1.90187	18.7154	-10.1368	0.000154727	0.00893366	1.76343
NP_001369662.1	2.40587	20.3588	10.123	0.000155744	0.00893366	1.75667
NP_056009.1	2.55327	18.5433	10.1133	0.00015647	0.00893366	1.75187
NP_000908.2	1.51009	23.6327	10.0677	0.000159923	0.00893366	1.72933
XP_047282924.1	2.24091	15.9125	10.0407	0.000162003	0.00893366	1.71596
NP_065823.1	-2.58419	17.3646	-10.0384	0.000162184	0.00893366	1.7148
NP_002875.1	1.52508	18.9341	9.95001	0.000169253	0.0091953	1.67064
NP_000684.2	-2.78519	19.6444	-9.9209	0.00017166	0.00920006	1.65599
XP_047287773.1	1.84095	20.5374	9.75147	0.00018651	0.00981854	1.56978
NP_113638.2	-3.78951	16.9131	-9.73373	0.000188152	0.00981854	1.56065
XP_016859821.1	1.75226	16.5177	9.69465	0.000191829	0.00988043	1.54048
NP_001333118.1	1.57187	15.8727	9.6235	0.000198746	0.00996996	1.50352
NP_981951.2	2.02484	15.578	9.62024	0.00019907	0.00996996	1.50182
NP_006139.1	-1.41395	19.8959	-9.59333	0.000201769	0.00996996	1.48775
NP_064522.4	4.20228	14.8912	9.57509	0.000203623	0.00996996	1.47819
NP_061185.1	-2.86191	19.6399	-9.51832	0.000209524	0.0101338	1.44831
XP_047289133.1	-1.41357	20.2298	-9.43285	0.000218796	0.0104262	1.40294
NP_001017998.1	2.2964	19.9838	9.39535	0.000223019	0.0104262	1.38289
NP_060636.1	1.46806	14.6463	9.39151	0.000223456	0.0104262	1.38083
NP_001361427.1	-1.30387	21.2701	-9.3488	0.000228394	0.0105327	1.35788
NP_056171.3	1.55511	19.3925	9.31235	0.000232713	0.0105666	1.33819
NP_001268662.1	2.61719	14.0706	9.29785	0.000234457	0.0105666	1.33034
NP_001805.4	1.14305	18.8262	9.24334	0.000241156	0.0107464	1.30069
XP_047275292.1	-2.06776	17.3448	-9.21143	0.000245183	0.0108022	1.28325
NP_001279.2	-1.97957	22.5013	-9.1906	0.000247856	0.0108022	1.27182
NP_000512.2	1.23506	21.9915	9.16804	0.000250788	0.0108112	1.25942
NP_001368811.1	1.43055	19.6999	9.13056	0.000255753	0.0108563	1.23873
XP_047290508.1	1.57818	15.1048	9.11898	0.00025731	0.0108563	1.23232
NP_071736.1	1.5042	15.2541	9.083	0.000262222	0.0109471	1.21235
NP_001287785.1	-2.78316	17.1788	-8.99457	0.000274774	0.0113516	1.1629
NP_006212.1	-1.82689	17.3945	-8.90181	0.000288716	0.0116051	1.11045
NP_006591.1	-2.69683	19.44	-8.89809	0.000289293	0.0116051	1.10833
NP_001271426.1	3.54982	18.3165	8.86382	0.000294668	0.0116051	1.0888
NP_001198.2	-1.45702	20.3209	-8.84647	0.000297435	0.0116051	1.07888
NP_002058.2	1.10988	20.7337	8.84375	0.000297871	0.0116051	1.07732
NP_002957.1	1.25075	25.1468	8.84004	0.000298468	0.0116051	1.0752
NP_001317583.1	-1.66679	19.9856	-8.7922	0.00030629	0.0116085	1.04771
NP_055571.2	-1.64903	20.6397	-8.77688	0.000308846	0.0116085	1.03887
NP_004521.1	1.81373	20.2839	8.77203	0.000309661	0.0116085	1.03607
XP_016875612.1	-1.75221	19.173	-8.76846	0.000310262	0.0116085	1.03401
NP_006147.1	-2.87041	18.583	-8.64639	0.000331678	0.0122938	0.96293
NP_001367.2	-1.14865	24.1873	-8.62569	0.000335482	0.0123196	0.950769
NP_945119.1	-3.27315	16.7473	-8.56217	0.000347482	0.0126333	0.913259
XP_006713048.1	1.25176	21.3225	8.52803	0.000354141	0.0126333	0.892979
XP_047288345.1	1.20735	20.4415	8.49838	0.000360048	0.0126333	0.875296
NP_004288.1	2.14917	15.6632	8.48201	0.000363359	0.0126333	0.865505
NP_001275706.1	1.33427	19.9721	8.45129	0.000369671	0.0126333	0.847078
NP_002257.1	-3.29877	18.566	-8.44132	0.000371748	0.0126333	0.841082
NP_073568.2	-2.37193	19.0057	-8.43903	0.000372227	0.0126333	0.839703
NP_056988.3	-2.23616	19.8621	-8.40986	0.000378392	0.0126333	0.822113
NP_001183980.1	-2.01012	17.4333	-8.40847	0.000378689	0.0126333	0.821271
NP_001230215.1	1.2614	17.6666	8.39484	0.000381614	0.0126333	0.813028
XP_016884426.1	1.65063	16.0631	8.38671	0.00038337	0.0126333	0.808109
NP_005585.1	-2.84309	20.1338	-8.3539	0.00039056	0.0126333	0.788191
NP_001308619.1	-1.62949	19.731	-8.35384	0.000390574	0.0126333	0.788152
NP_004714.2	-1.20406	19.9295	-8.34464	0.00039262	0.0126333	0.782549
NP_003650.1	-2.2239	19.4248	-8.33955	0.000393757	0.0126333	0.779448
NP_775872.1	1.2142	16.3262	8.32624	0.000396748	0.0126333	0.771329
XP_047282198.1	2.46494	18.346	8.31992	0.000398176	0.0126333	0.767474
NP_056197.3	1.14271	18.83	8.28231	0.000406812	0.0127656	0.744443
NP_057218.1	1.44959	16.6778	8.26899	0.000409926	0.0127656	0.736254
NP_001003794.1	-1.24907	18.4489	-8.26017	0.000412	0.0127656	0.730832
NP_001305774.1	1.74992	19.7684	8.23301	0.000418472	0.0128656	0.714084
NP_001181875.2	-1.87628	21.4001	-8.16435	0.000435378	0.0132824	0.671491
NP_001239542.1	1.79418	19.2076	8.11136	0.000448982	0.0134657	0.638364
NP_036442.3	-3.87553	16.0534	-8.10873	0.00044967	0.0134657	0.636714
XP_016873363.1	-3.33384	16.6707	-8.10148	0.000451572	0.0134657	0.632165
NP_005266.2	-2.61647	17.2416	-8.08583	0.000455715	0.0134878	0.622324
NP_001026970.1	-2.85032	16.6702	-8.04434	0.000466917	0.0135484	0.596144
NP_065093.2	1.41476	18.1995	8.02904	0.000471128	0.0135484	0.586459
NP_002902.2	-1.20109	20.5731	-8.02901	0.000471135	0.0135484	0.586442
NP_001365359.1	2.02967	21.2269	8.02796	0.000471428	0.0135484	0.585772
NP_787048.1	-1.82058	18.8876	-7.96877	0.000488168	0.0138337	0.548108
NP_001596.2	-2.65985	19.9803	-7.96593	0.000488988	0.0138337	0.546293
NP_006448.5	-1.81793	19.2506	-7.95618	0.000491818	0.0138337	0.54006
XP_047275521.1	1.28981	19.1361	7.92217	0.000501842	0.013901	0.518258
NP_003225.2	1.19825	24.228	7.91693	0.000503407	0.013901	0.514892
NP_001317097.1	1.25364	16.2375	7.91254	0.000504725	0.013901	0.512065
XP_047277950.1	2.10885	17.0067	7.89035	0.000511441	0.0139888	0.497771
XP_005267920.1	2.77176	17.1492	7.84553	0.000525335	0.0142704	0.468771
NP_002464.1	-1.07579	26.5734	-7.78734	0.000544047	0.0144266	0.430868
NP_002757.2	-2.25416	17.5241	-7.78445	0.000544996	0.0144266	0.42898
NP_000236.2	1.77735	17.2502	7.77855	0.000546941	0.0144266	0.425119
NP_065956.1	1.40672	19.7201	7.73278	0.000562314	0.0144266	0.39507
NP_001333791.1	1.40225	16.2565	7.73263	0.000562365	0.0144266	0.394972
NP_006261.1	1.27331	21.4343	7.72887	0.00056365	0.0144266	0.392495
NP_000095.2	1.48007	22.6367	7.72831	0.000563841	0.0144266	0.392128
XP_047302132.1	1.27602	21.691	7.71811	0.000567347	0.0144266	0.385404
NP_976076.1	1.11193	23.1913	7.713	0.000569113	0.0144266	0.382032
NP_001305972.1	-1.6959	19.5856	-7.71136	0.000569681	0.0144266	0.38095
NP_065392.1	1.58611	21.0611	7.70702	0.000571188	0.0144266	0.378084
NP_588611.2	2.14448	18.0548	7.6911	0.000576758	0.0144266	0.367554
NP_001335077.1	1.3502	19.9739	7.68651	0.000578374	0.0144266	0.364516
YP_003024032.1	1.29306	16.1972	7.67194	0.000583544	0.0144646	0.354857
NP_665807.1	-2.34496	19.9422	-7.64623	0.0005928	0.0145568	0.337768
XP_047283628.1	-1.45043	19.2362	-7.64127	0.000594606	0.0145568	0.334464
NP_005561.1	1.00113	22.9613	7.62203	0.000601673	0.0146395	0.321627
XP_005253072.1	-1.22025	19.0443	-7.60667	0.000607387	0.0146884	0.311357
NP_001035290.1	1.17386	15.8133	7.5425	0.000631962	0.0151478	0.268225
NP_001371368.1	1.60192	19.1143	7.53582	0.000634585	0.0151478	0.263719
XP_005259256.1	-2.14236	18.1212	-7.52195	0.000640078	0.0151478	0.254339
NP_997251.2	-1.44928	16.6099	-7.51256	0.000643828	0.0151478	0.247981
NP_001129124.1	-1.68215	19.4353	-7.50045	0.0006487	0.0151478	0.239773
XP_047297364.1	1.88964	18.0413	7.49897	0.0006493	0.0151478	0.238766
NP_036400.2	2.16476	19.8643	7.45586	0.000667032	0.0154705	0.20942
NP_001274.1	-1.84489	17.4115	-7.4341	0.0006762	0.0155919	0.194544
NP_001305814.1	-2.56416	20.3928	-7.42015	0.000682153	0.0156383	0.18499
NP_001295.2	1.15627	21.149	7.40341	0.000689385	0.0157006	0.17349
NP_001300958.1	1.20695	17.1579	7.39559	0.00069279	0.0157006	0.168118
NP_001307.2	-1.67188	21.2018	-7.38336	0.00069816	0.0157217	0.159695
XP_005248837.1	1.0443	20.534	7.35416	0.000711183	0.0157217	0.13953
NP_060502.1	1.45158	17.0844	7.35045	0.000712858	0.0157217	0.136963
NP_938011.1	1.39208	16.9308	7.34303	0.000716222	0.0157217	0.131824
NP_055637.2	-2.06843	18.2349	-7.33595	0.000719448	0.0157217	0.126918
NP_000983.1	-1.4087	21.3333	-7.33557	0.000719625	0.0157217	0.12665
NP_057215.3	0.911898	21.6995	7.3233	0.000725259	0.0157217	0.118135
XP_011507965.1	1.85048	15.7704	7.32292	0.000725432	0.0157217	0.117875
XP_047279214.1	-2.91066	16.8662	-7.30746	0.00073261	0.0157744	0.107123
XP_047277183.1	-1.07852	18.1135	-7.29907	0.000736543	0.0157744	0.101275
NP_001146.2	-1.03919	22.0759	-7.29216	0.000739799	0.0157744	0.0964572
NP_114381.1	-1.92408	19.4118	-7.27606	0.000747448	0.0158074	0.0852176
NP_001351609.1	-1.34851	22.0208	-7.26332	0.000753571	0.0158074	0.0763028
NP_001315591.1	2.03896	15.9359	7.25488	0.000757659	0.0158074	0.0703892
NP_000982.2	-1.25187	21.7018	-7.25445	0.000757866	0.0158074	0.070091
NP_001230209.1	0.922357	23.1193	7.23623	0.000766787	0.0158074	0.0572979
NP_001078869.1	1.76695	14.6932	7.2168	0.000776433	0.0158074	0.0436259
XP_016862113.1	2.25005	14.5954	7.20859	0.000780549	0.0158074	0.037844
NP_005688.2	1.60527	19.2063	7.2049	0.000782412	0.0158074	0.0352353
NP_001276082.1	3.206	15.8871	7.19661	0.00078661	0.0158074	0.0293822
XP_047287703.1	4.24789	16.3933	7.1946	0.00078763	0.0158074	0.0279643
NP_006097.2	-2.11464	16.7583	-7.19157	0.000789172	0.0158074	0.025824
NP_004823.1	-1.96439	19.4229	-7.18583	0.000792107	0.0158074	0.021763
NP_001231921.1	-1.3625	18.8085	-7.18377	0.00079316	0.0158074	0.0203088
XP_005257239.1	-2.51653	16.5153	-7.15135	0.000810001	0.0158899	-0.00268831
XP_011536573.1	2.55802	16.1319	7.15064	0.000810371	0.0158899	-0.00318838
NP_057231.1	-2.43402	16.473	-7.14822	0.000811648	0.0158899	-0.00491149
NP_001354761.1	1.73921	20.2547	7.14504	0.000813324	0.0158899	-0.00717052
NP_001104547.1	-1.14735	20.5433	-7.12552	0.000823716	0.016014	-0.0210739
XP_047282707.1	1.53242	20.155	7.10837	0.000832977	0.0160223	-0.0333203
NP_612461.1	1.41342	18.359	7.10142	0.000836768	0.0160223	-0.0382951
NP_008846.2	1.30562	18.2862	7.0866	0.000844911	0.0160223	-0.0489069
NP_001244290.1	-1.60362	16.249	-7.08316	0.000846813	0.0160223	-0.0513712
XP_006716530.1	-2.41833	18.6311	-7.07592	0.000850838	0.0160223	-0.0565684
XP_016883301.1	1.34358	21.3163	7.06692	0.000855874	0.0160223	-0.0630368
NP_002766.1	1.99022	18.9656	7.05754	0.000861157	0.0160223	-0.0697822
NP_005709.1	-1.39548	20.5276	-7.0507	0.000865033	0.0160223	-0.074706
NP_001288759.1	1.35225	16.6154	7.04588	0.000867776	0.0160223	-0.0781779
NP_003395.1	-1.17806	22.2118	-7.04518	0.000868176	0.0160223	-0.0786837
XP_047300449.1	-1.52195	20.7431	-7.04448	0.000868579	0.0160223	-0.0791919
NP_001308898.1	1.21797	14.6557	7.0358	0.000873552	0.0160295	-0.0854527
XP_047299851.1	-2.70733	18.268	-7.02972	0.000877056	0.0160295	-0.0898435
NP_059140.1	-1.17292	15.8298	-7.00792	0.00088976	0.0161338	-0.105618
NP_001171812.1	-1.10296	19.3814	-7.00598	0.000890898	0.0161338	-0.107021
NP_001258349.1	2.09295	14.6278	6.97563	0.000908972	0.0163863	-0.129062
XP_047293051.1	1.03	17.7605	6.95545	0.000921233	0.0164117	-0.143772
NP_005947.3	-1.78902	21.6334	-6.95473	0.000921673	0.0164117	-0.144295
XP_011543594.1	-2.01623	19.6407	-6.9529	0.000922795	0.0164117	-0.145631
NP_001354484.1	-3.82698	16.4756	-6.92878	0.000937731	0.0165376	-0.163264
NP_002107.3	1.21272	23.9247	6.92328	0.00094118	0.0165376	-0.167297
NP_001900.1	0.988495	23.1854	6.92086	0.000942702	0.0165376	-0.169071
NP_004802.1	-1.49138	17.8521	-6.89386	0.000959871	0.0165376	-0.188902
NP_008938.2	1.14198	21.0444	6.88442	0.000965956	0.0165376	-0.195847
NP_005712.1	-0.942302	21.6804	-6.87678	0.000970923	0.0165376	-0.201485
NP_076425.1	1.32777	16.5548	6.87384	0.000972835	0.0165376	-0.203648
NP_001136408.1	2.09865	16.6608	6.87362	0.000972982	0.0165376	-0.203814
NP_001273357.1	2.69434	16.9434	6.87192	0.000974092	0.0165376	-0.205067
NP_001988.1	-2.0559	19.9635	-6.86696	0.00097734	0.0165376	-0.208726
XP_024301834.1	1.42771	18.3426	6.85887	0.000982673	0.0165376	-0.21471
NP_002493.3	-3.3877	16.5188	-6.85724	0.000983751	0.0165376	-0.215915
XP_047285449.1	2.02267	17.3672	6.85674	0.000984081	0.0165376	-0.216283
NP_001675.3	0.944005	22.4435	6.81644	0.00101118	0.0167769	-0.246166
NP_002323.2	1.04099	24.3374	6.81481	0.0010123	0.0167769	-0.247378
NP_001374043.1	1.32778	13.4906	6.79781	0.00102401	0.0167769	-0.260034
XP_011523564.1	1.81	18.7049	6.79484	0.00102607	0.0167769	-0.26225
NP_001166176.1	-1.38405	20.2739	-6.77459	0.00104027	0.0167769	-0.277372
NP_940991.1	1.12894	22.6426	6.77225	0.00104193	0.0167769	-0.279124
XP_005247645.1	-1.63915	19.0589	-6.77152	0.00104244	0.0167769	-0.279671
NP_077310.1	1.12151	22.771	6.76369	0.00104801	0.0167769	-0.285533
XP_047298633.1	-2.01054	16.9014	-6.75345	0.00105534	0.0167769	-0.293209
NP_001139761.1	0.889276	22.5569	6.74773	0.00105946	0.0167769	-0.297502
NP_001380509.1	1.73992	20.3981	6.74536	0.00106117	0.0167769	-0.299276
NP_006397.1	1.23037	23.0649	6.74408	0.0010621	0.0167769	-0.30024
NP_116012.2	1.14435	17.0688	6.73772	0.00106672	0.0167769	-0.305018
NP_005244.1	1.97405	18.7734	6.73303	0.00107014	0.0167769	-0.308541
NP_055844.2	1.51693	19.4061	6.73201	0.00107089	0.0167769	-0.309311
NP_002194.2	1.40838	19.2323	6.72437	0.00107649	0.0167769	-0.31506
NP_000933.1	0.934561	24.3063	6.7238	0.00107691	0.0167769	-0.315493
NP_002799.3	-0.951686	23.2659	-6.71335	0.00108464	0.0167769	-0.323367
NP_001339283.1	-1.6347	18.2815	-6.71244	0.00108531	0.0167769	-0.324049
NP_055182.3	1.83871	22.2928	6.70813	0.00108852	0.0167769	-0.3273
XP_047290278.1	2.23937	18.0755	6.7055	0.00109048	0.0167769	-0.329285
NP_059984.3	2.75676	16.1134	6.70429	0.00109139	0.0167769	-0.330203
NP_077719.2	1.62966	20.425	6.69077	0.00110156	0.016806	-0.340422
NP_001162589.1	3.77369	16.2714	6.68077	0.00110915	0.016806	-0.347989
NP_055315.2	1.04708	19.3224	6.67451	0.00111393	0.016806	-0.352736
NP_001258610.1	-1.02575	19.5548	-6.66567	0.00112073	0.016806	-0.359444
NP_057725.1	3.84151	16.6753	6.66205	0.00112353	0.016806	-0.362187
NP_001353602.1	1.43192	19.399	6.66003	0.0011251	0.016806	-0.363727
NP_000365.3	-3.4468	17.2138	-6.65976	0.0011253	0.016806	-0.363926
NP_002347.5	-0.99375	23.222	-6.65358	0.00113011	0.016806	-0.368627
NP_001531.1	-1.63758	23.0904	-6.6519	0.00113142	0.016806	-0.369906
NP_055323.2	-1.21842	18.2268	-6.64365	0.00113788	0.0168389	-0.376183
NP_006462.1	-0.948806	22.2172	-6.63147	0.00114749	0.016918	-0.385461
NP_002328.1	1.59605	21.6244	6.61278	0.00116244	0.017075	-0.399737
NP_004334.1	0.825181	26.0049	6.59344	0.00117815	0.0172418	-0.414543
NP_055204.4	1.16647	20.9799	6.56377	0.00120273	0.0175368	-0.437334
NP_001273201.1	-1.40383	21.366	-6.54347	0.0012199	0.0176573	-0.452989
NP_001376580.1	3.257	17.5374	6.53423	0.00122781	0.0176573	-0.46012
NP_680093.1	1.11976	23.5318	6.53201	0.00122972	0.0176573	-0.461839
NP_006504.2	-1.25651	19.905	-6.52744	0.00123367	0.0176573	-0.465376
NP_004577.1	-1.66199	18.0616	-6.52311	0.00123742	0.0176573	-0.468728
NP_002784.1	-1.20398	19.8201	-6.52277	0.0012377	0.0176573	-0.468985
NP_006073.2	-0.948956	26.1342	-6.50568	0.00125264	0.0177881	-0.482232
NP_000012.1	1.58221	18.8733	6.50205	0.00125584	0.0177881	-0.485052
XP_047292993.1	1.68207	21.4166	6.4673	0.00128696	0.018164	-0.512099
NP_892116.2	-1.16252	20.647	-6.42821	0.00132306	0.0185529	-0.542678
NP_003008.1	0.859056	22.2417	6.42734	0.00132387	0.0185529	-0.543358
NP_000981.1	-0.844429	22.4915	-6.41719	0.00133344	0.0185909	-0.551326
XP_047295974.1	-1.73909	18.6756	-6.41454	0.00133596	0.0185909	-0.553407
NP_859049.2	3.5252	15.7269	6.38485	0.0013645	0.0187631	-0.576787
XP_047290961.1	0.822334	20.7942	6.38259	0.0013667	0.0187631	-0.578576
NP_001248395.1	2.71617	15.9365	6.37903	0.00137018	0.0187631	-0.581385
XP_006722716.1	1.38057	15.3316	6.37695	0.00137222	0.0187631	-0.583028
NP_003567.2	-1.87376	18.6165	-6.37254	0.00137655	0.0187631	-0.586516
XP_011540918.1	2.40084	18.6892	6.37237	0.00137672	0.0187631	-0.586651
NP_001335258.1	-1.52614	19.6847	-6.36279	0.00138617	0.0188272	-0.594224
NP_001230685.1	-1.89131	19.8878	-6.35711	0.00139182	0.0188394	-0.598721
NP_000276.2	-1.59435	17.928	-6.332	0.00141711	0.0190683	-0.618654
NP_001372140.1	1.56729	17.3074	6.33078	0.00141834	0.0190683	-0.619619
NP_001243285.1	-1.65282	19.9671	-6.31002	0.00143969	0.019262	-0.636155
NP_001157947.1	1.48581	14.686	6.30588	0.00144398	0.019262	-0.639451
NP_001739.3	-1.3827	21.758	-6.30086	0.00144922	0.019262	-0.64346
NP_001295292.1	-1.42241	17.6313	-6.29803	0.00145218	0.019262	-0.645722
XP_011530337.1	-1.42009	17.4233	-6.28385	0.00146713	0.0193954	-0.657062
XP_011531900.1	1.20964	19.7358	6.27893	0.00147235	0.0193998	-0.660997
NP_000467.1	-2.44406	16.8764	-6.25194	0.00150141	0.0197172	-0.682652
XP_047284725.1	1.82944	17.1162	6.22851	0.0015272	0.0199897	-0.701527
XP_016867845.1	-2.51543	17.9582	-6.22202	0.00153443	0.0200182	-0.706759
XP_024306996.1	0.801039	18.1635	6.2011	0.00155803	0.0202595	-0.723677
NP_006294.2	-1.03373	19.8849	-6.18457	0.00157696	0.0203508	-0.737072
NP_005907.3	-1.4813	20.9601	-6.18433	0.00157725	0.0203508	-0.737273
NP_001295374.1	-2.21358	17.2877	-6.18156	0.00158044	0.0203508	-0.739515
NP_000260.1	-1.16692	18.7721	-6.14824	0.00161956	0.0206752	-0.766633
NP_001191213.1	-1.18014	17.8979	-6.14367	0.00162502	0.0206752	-0.770363
NP_001287833.1	1.2067	20.387	6.14308	0.00162573	0.0206752	-0.770848
NP_005900.2	-1.52009	22.1998	-6.14244	0.00162649	0.0206752	-0.771367
NP_001185693.1	1.15695	15.7845	6.11985	0.0016538	0.0208952	-0.789839
NP_003086.1	1.13976	19.9989	6.1167	0.00165765	0.0208952	-0.792419
NP_076997.1	2.9001	20.7222	6.11511	0.0016596	0.0208952	-0.793727
NP_000203.2	1.09324	21.43	6.10345	0.00167396	0.0210093	-0.803289
NP_001138671.1	1.24836	17.145	6.08872	0.00169232	0.0211726	-0.815391
NP_001287778.1	1.7252	15.669	6.07982	0.00170353	0.0211995	-0.822724
NP_001154806.1	0.76493	23.7887	6.07738	0.00170661	0.0211995	-0.82473
NP_001368795.1	0.953609	22.6219	6.07432	0.0017105	0.0211995	-0.827254
NP_001163887.1	-1.6166	18.3569	-6.03124	0.00176626	0.0218214	-0.862872
XP_011541692.1	1.53041	14.4096	6.02714	0.00177168	0.0218214	-0.866276
NP_003165.2	-1.54017	18.336	-6.01831	0.00178341	0.0218798	-0.873609
NP_002047.2	-1.71957	19.5353	-6.01415	0.00178897	0.0218798	-0.877063
NP_000079.2	1.62583	22.0972	6.01116	0.00179297	0.0218798	-0.879548
NP_787072.2	1.59678	15.7889	5.99057	0.00182087	0.022152	-0.896697
NP_001304904.1	0.971551	19.2888	5.98536	0.00182801	0.0221557	-0.901046
NP_006311.3	0.888897	21.0844	5.98221	0.00183235	0.0221557	-0.903681
XP_011524090.1	1.48827	19.4581	5.97788	0.00183831	0.0221603	-0.907293
NP_112483.1	0.912976	19.4744	5.96212	0.00186026	0.0223471	-0.920484
NP_001317241.1	1.11992	19.5872	5.94941	0.00187817	0.0223471	-0.931132
NP_056516.2	0.975044	20.0583	5.94927	0.00187837	0.0223471	-0.93125
XP_047290087.1	2.06767	19.6961	5.94764	0.00188069	0.0223471	-0.932621
NP_001909.4	1.62937	18.1097	5.94191	0.00188884	0.0223471	-0.937431
NP_001362.2	1.03758	18.6616	5.94092	0.00189025	0.0223471	-0.938259
XP_047275545.1	-1.74994	18.0961	-5.93883	0.00189325	0.0223471	-0.940019
NP_056169.1	1.3052	19.2011	5.93265	0.00190211	0.0223851	-0.945211
NP_004102.1	-1.35253	19.6216	-5.92536	0.00191264	0.0224424	-0.95135
NP_001265138.1	-1.00884	19.8815	-5.92036	0.0019199	0.0224611	-0.95556
NP_056474.2	0.983503	22.4612	5.91617	0.00192601	0.0224663	-0.959094
NP_001073027.1	0.719076	23.0121	5.90743	0.00193882	0.0225495	-0.966466
NP_001231800.1	1.14504	17.5515	5.89577	0.00195607	0.0226163	-0.976313
XP_047296699.1	-1.8338	18.7004	-5.89347	0.00195949	0.0226163	-0.97826
NP_001347381.1	-1.05786	20.6272	-5.892	0.00196168	0.0226163	-0.9795
NP_004613.1	-1.11241	18.8038	-5.88813	0.00196747	0.0226173	-0.982777
NP_775741.1	1.2969	18.3695	5.87498	0.00198727	0.0227083	-0.993915
NP_001362400.1	2.10556	18.1172	5.87419	0.00198848	0.0227083	-0.99459
NP_003452.1	-1.10493	21.0755	-5.86843	0.00199724	0.0227083	-0.999479
XP_047305485.1	-1.2179	22.0807	-5.86773	0.00199829	0.0227083	-1.00007
XP_024306444.2	2.58622	18.04	5.85796	0.00201325	0.022813	-1.00837
NP_057484.4	-1.25069	18	-5.84878	0.00202744	0.0228548	-1.01618
NP_004046.2	2.53093	17.2296	5.84812	0.00202847	0.0228548	-1.01674
NP_003842.1	1.98996	18.0096	5.83834	0.0020437	0.0229613	-1.02507
NP_036437.1	0.86606	20.4418	5.83192	0.00205378	0.022994	-1.03054
XP_016876050.1	-0.949173	18.4411	-5.82277	0.00206825	0.022994	-1.03835
NP_004044.3	-1.09505	16.9235	-5.82259	0.00206854	0.022994	-1.03851
NP_009174.1	1.04754	19.1991	5.82179	0.00206981	0.022994	-1.03919
NP_000926.2	1.12164	23.8897	5.80768	0.00209238	0.0231014	-1.05126
XP_024304548.1	1.32758	21.8486	5.80679	0.00209382	0.0231014	-1.05203
NP_006079.1	-0.995188	26.0085	-5.80485	0.00209695	0.0231014	-1.05369
NP_524147.2	-0.743034	23.7722	-5.79988	0.00210499	0.0231257	-1.05795
XP_047282991.1	1.60729	19.1816	5.78962	0.0021217	0.0231836	-1.06675
XP_047280636.1	-1.79445	18.0276	-5.78947	0.00212194	0.0231836	-1.06688
NP_000959.2	-0.753874	23.8294	-5.76994	0.00215419	0.0234712	-1.08367
XP_011512317.1	1.00561	15.5526	5.76434	0.00216354	0.0234853	-1.08849
NP_055095.2	-0.888019	18.6009	-5.75933	0.00217195	0.0234853	-1.09281
NP_006280.3	-1.09411	24.4572	-5.75561	0.00217821	0.0234853	-1.09601
NP_001020262.1	-0.978598	21.1994	-5.75504	0.00217917	0.0234853	-1.09651
XP_047293495.1	0.713585	19.8899	5.75087	0.00218623	0.0234975	-1.10011
NP_006382.1	-1.24659	21.0175	-5.73928	0.00220596	0.023505	-1.11012
NP_683877.1	-1.12153	21.647	-5.7389	0.00220662	0.023505	-1.11044
NP_066979.2	0.996569	18.407	5.73685	0.00221013	0.023505	-1.11222
NP_071934.3	-1.46621	20.1089	-5.73656	0.00221063	0.023505	-1.11247
NP_000691.1	-0.870987	24.6763	-5.73206	0.00221838	0.0235243	-1.11637
NP_003079.1	-1.11398	22.6069	-5.72751	0.00222624	0.0235447	-1.12031
NP_001129497.1	-1.45551	20.6012	-5.71998	0.00223932	0.02362	-1.12683
NP_064708.1	1.04275	16.7741	5.71459	0.00224874	0.0236565	-1.13151
NP_068781.2	-1.4749	16.9003	-5.7067	0.00226261	0.0236629	-1.13836
NP_001103361.1	-1.80601	18.1674	-5.70618	0.00226352	0.0236629	-1.1388
NP_000170.1	-0.805742	19.4165	-5.70407	0.00226725	0.0236629	-1.14064
XP_024302396.1	-1.51118	20.2573	-5.692	0.00228872	0.0237548	-1.15114
NP_055217.2	1.03991	19.5707	5.68794	0.00229599	0.0237548	-1.15467
NP_000995.1	-0.749228	24.1026	-5.68303	0.00230484	0.0237548	-1.15896
XP_047286258.1	0.982107	21.4783	5.68201	0.00230667	0.0237548	-1.15984
XP_047276638.1	0.984296	20.4684	5.6791	0.00231193	0.0237548	-1.16238
XP_047287500.1	-1.458	16.9455	-5.6763	0.00231701	0.0237548	-1.16482
NP_997647.2	-1.79989	23.1834	-5.67576	0.00231798	0.0237548	-1.16529
XP_011523776.1	1.30661	17.8269	5.6486	0.00236791	0.0237831	-1.18904
NP_003478.1	1.03742	20.8675	5.64857	0.00236796	0.0237831	-1.18906
NP_001018146.1	-1.27408	22.4894	-5.64724	0.00237043	0.0237831	-1.19022
XP_005264576.1	-1.84906	17.6083	-5.64645	0.00237191	0.0237831	-1.19092
NP_001184222.1	-1.96074	22.6646	-5.64632	0.00237215	0.0237831	-1.19104
NP_001138471.2	0.871635	22.7997	5.64515	0.00237433	0.0237831	-1.19206
NP_001099040.1	2.27276	18.4582	5.64515	0.00237434	0.0237831	-1.19206
XP_024306572.1	-1.88763	18.8113	-5.64179	0.00238061	0.0237831	-1.195
XP_047281371.1	1.4071	21.4032	5.64097	0.00238215	0.0237831	-1.19572
XP_047296468.1	2.19089	19.3713	5.63474	0.00239386	0.0237831	-1.20119
NP_786886.1	-0.756984	19.1912	-5.63385	0.00239554	0.0237831	-1.20197
NP_001020419.1	-1.97807	18.5484	-5.63299	0.00239716	0.0237831	-1.20273
NP_001293008.1	-1.36285	19.9738	-5.63218	0.00239869	0.0237831	-1.20344
NP_003555.1	-1.646	22.3222	-5.61309	0.00243508	0.0239	-1.22022
XP_016857543.1	0.857142	23.9798	5.61031	0.00244044	0.0239	-1.22267
NP_071741.2	-2.40772	18.323	-5.6086	0.00244375	0.0239	-1.22418
XP_047291480.1	-1.51846	22.8267	-5.6073	0.00244626	0.0239	-1.22533
NP_001269888.1	0.782015	20.749	5.60578	0.00244921	0.0239	-1.22667
NP_001180414.1	-1.77318	19.3165	-5.60571	0.00244934	0.0239	-1.22673
NP_005264.2	0.872185	24.0544	5.60125	0.002458	0.0239	-1.23066
NP_057381.3	1.05929	22.615	5.5994	0.00246159	0.0239	-1.23229
NP_002055.1	-1.81011	17.6388	-5.59779	0.00246472	0.0239	-1.23371
XP_011511208.1	0.95514	15.268	5.59427	0.00247161	0.0239083	-1.23682
XP_047283402.1	-0.976392	18.6002	-5.59025	0.00247949	0.0239262	-1.24037
NP_002291.1	-1.1937	23.2669	-5.58575	0.00248835	0.0239533	-1.24434
NP_006182.2	-1.19668	22.4455	-5.57693	0.00250581	0.0239818	-1.25214
XP_011526998.1	-1.47353	20.8721	-5.57525	0.00250915	0.0239818	-1.25363
XP_011530121.1	1.23916	17.8814	5.57511	0.00250944	0.0239818	-1.25376
XP_047301961.1	0.955884	16.5842	5.57148	0.00251669	0.0239932	-1.25697
NP_005871.1	-0.976927	19.3142	-5.56451	0.00253066	0.0240124	-1.26315
XP_047298660.1	1.90338	17.1309	5.56434	0.00253101	0.0240124	-1.2633
XP_047286371.1	2.1557	14.1591	5.56144	0.00253686	0.0240124	-1.26588
NP_057303.2	1.26224	19.5994	5.55382	0.00255228	0.0241008	-1.27264
NP_001305895.1	-0.746657	17.8484	-5.54931	0.00256147	0.0241302	-1.27664
NP_060941.2	-2.98238	17.6808	-5.53979	0.00258097	0.0241599	-1.2851
NP_006787.2	1.22968	20.4529	5.53792	0.00258484	0.0241599	-1.28677
NP_000606.3	0.85499	20.5303	5.52759	0.00260624	0.0241599	-1.29597
XP_016873519.1	1.04252	20.964	5.52505	0.00261154	0.0241599	-1.29824
NP_778233.4	1.02953	18.8592	5.52411	0.0026135	0.0241599	-1.29908
NP_001753.1	-0.867724	22.1836	-5.52198	0.00261797	0.0241599	-1.30098
XP_006724289.1	1.24775	19.0866	5.516	0.00263051	0.0241599	-1.30631
XP_047297515.1	1.06205	18.3044	5.51596	0.0026306	0.0241599	-1.30635
NP_000382.3	1.45306	21.9522	5.51406	0.00263461	0.0241599	-1.30805
NP_001284495.1	0.965688	19.8929	5.5133	0.00263621	0.0241599	-1.30873
NP_005315.1	1.18567	20.9344	5.51114	0.00264078	0.0241599	-1.31066
NP_001984.1	-1.56178	19.1794	-5.5104	0.00264234	0.0241599	-1.31132
NP_001262.3	1.59841	17.4112	5.50831	0.00264677	0.0241599	-1.31319
NP_149078.1	1.27712	19.2695	5.50683	0.00264991	0.0241599	-1.31451
NP_004485.1	-1.4775	21.0638	-5.49783	0.0026691	0.024279	-1.32256
NP_036220.1	-1.57775	19.2682	-5.489	0.00268809	0.0243624	-1.33047
NP_001258901.1	-1.12356	24.2937	-5.48457	0.00269768	0.0243624	-1.33444
NP_005013.1	-1.50189	23.2864	-5.48382	0.0026993	0.0243624	-1.33511
NP_001009.1	-0.888086	20.6636	-5.48219	0.00270284	0.0243624	-1.33658
NP_821133.1	-1.26364	24.162	-5.47243	0.00272415	0.0244492	-1.34534
XP_047274578.1	2.84163	17.1757	5.47199	0.00272513	0.0244492	-1.34574
NP_059830.1	-1.08748	22.8301	-5.46933	0.00273096	0.0244492	-1.34812
NP_003741.1	-0.76018	22.4362	-5.44865	0.00277691	0.0248046	-1.36675
NP_001139630.1	1.39281	22.2229	5.43638	0.0028046	0.0249202	-1.37782
NP_001145.1	-0.824036	23.4534	-5.43523	0.00280721	0.0249202	-1.37886
NP_001014842.1	1.73217	17.1993	5.43457	0.00280871	0.0249202	-1.37946
XP_047294541.1	-1.98737	14.933	-5.42997	0.00281919	0.0249573	-1.38361
NP_000969.1	-0.831415	22.1462	-5.42094	0.00283989	0.0250685	-1.39178
NP_001382342.1	1.3721	21.4308	5.419	0.00284438	0.0250685	-1.39355
NP_001265569.1	-1.36689	19.6876	-5.41592	0.0028515	0.0250708	-1.39634
NP_996927.1	-2.20822	15.6584	-5.41083	0.00286331	0.0250708	-1.40095
NP_006308.3	1.13349	23.781	5.4087	0.00286827	0.0250708	-1.40288
XP_006719032.1	1.14336	17.569	5.40798	0.00286993	0.0250708	-1.40353
NP_004090.4	1.03102	19.6823	5.38742	0.00291836	0.0254378	-1.42221
XP_047293966.1	1.02911	15.3053	5.37474	0.00294868	0.0256458	-1.43375
NP_008955.1	0.773617	17.7259	5.37127	0.00295705	0.0256623	-1.43692
NP_004530.1	-1.49063	21.1474	-5.3596	0.00298538	0.0258199	-1.44757
NP_001189431.1	1.28885	18.4234	5.35843	0.00298823	0.0258199	-1.44863
NP_001353301.1	-0.92463	21.5747	-5.35341	0.00300054	0.0258699	-1.45322
XP_016856548.1	1.03267	22.7579	5.33871	0.00303691	0.0261267	-1.46668
NP_002793.2	-0.914072	21.8639	-5.33029	0.00305798	0.0262509	-1.4744
XP_016864433.1	1.52561	14.2384	5.32381	0.0030743	0.0262977	-1.48034
NP_056107.1	1.06874	23.8681	5.31919	0.00308601	0.0262977	-1.48459
XP_011509585.1	0.835816	17.9073	5.31771	0.00308975	0.0262977	-1.48595
XP_047271726.1	1.2452	19.779	5.31764	0.00308994	0.0262977	-1.48601
NP_001353136.1	1.16541	20.7641	5.31125	0.00310624	0.0263797	-1.49189
NP_004550.2	-1.27337	22.9877	-5.29936	0.00313682	0.0265426	-1.50283
NP_001025034.1	1.06288	17.293	5.2986	0.0031388	0.0265426	-1.50354
NP_057395.1	3.82162	16.7711	5.28753	0.00316762	0.0266483	-1.51375
XP_011518367.1	-1.17389	19.712	-5.28317	0.00317903	0.0266483	-1.51777
NP_078938.3	1.18964	22.0323	5.28301	0.00317947	0.0266483	-1.51792
NP_085048.1	1.93913	13.9508	5.28027	0.00318668	0.0266483	-1.52045
NP_543012.1	-13.5478	9.63806	-5.27667	0.00319618	0.0266483	-1.52378
XP_016873595.1	-1.20481	21.6233	-5.27593	0.00319815	0.0266483	-1.52447
NP_002195.1	1.02985	24.0847	5.27434	0.00320235	0.0266483	-1.52593
NP_005435.1	1.52875	18.1146	5.27332	0.00320505	0.0266483	-1.52688
NP_001508.1	1.14751	15.8064	5.26886	0.00321691	0.026691	-1.531
NP_009215.1	-1.53058	20.358	-5.25787	0.00324635	0.0268789	-1.54118
NP_001457.1	1.58839	15.1096	5.25103	0.00326486	0.0269759	-1.54753
NP_003106.3	-0.989701	17.5266	-5.24728	0.00327503	0.0270037	-1.55101
NP_004869.1	1.30501	20.8009	5.23163	0.00331793	0.0272674	-1.56556
NP_009120.1	-1.32	19.2702	-5.23061	0.00332077	0.0272674	-1.56651
NP_001894.2	0.75036	22.1521	5.2141	0.0033668	0.0275659	-1.5819
XP_047301910.1	-1.61096	20.5251	-5.21219	0.00337218	0.0275659	-1.58368
XP_047271745.1	1.08259	19.7183	5.21013	0.00337797	0.0275659	-1.5856
NP_004699.1	-1.72074	17.9833	-5.20057	0.00340509	0.0277301	-1.59453
XP_047275355.1	-1.10046	20.7762	-5.19547	0.00341965	0.0277917	-1.59931
XP_047284351.1	-1.97946	15.9302	-5.18955	0.00343664	0.0278406	-1.60484
NP_056046.2	1.29319	20.3039	5.18848	0.00343971	0.0278406	-1.60584
NP_002943.2	-0.662354	23.2366	-5.18592	0.0034471	0.0278436	-1.60824
NP_002618.1	-0.926731	22.5701	-5.17811	0.00346974	0.0279695	-1.61556
NP_036243.1	-1.71251	20.2655	-5.16963	0.00349455	0.0280965	-1.62352
NP_057030.3	-0.855269	18.3728	-5.16552	0.00350663	0.0280965	-1.62738
NP_001316795.2	0.949538	14.4292	5.16548	0.00350675	0.0280965	-1.62742
NP_689744.3	2.19843	15.0035	5.1617	0.00351792	0.0281292	-1.63098
NP_001308195.1	1.0458	15.6397	5.1537	0.00354168	0.0282622	-1.6385
NP_524558.1	1.2017	18.5862	5.14593	0.00356494	0.0283907	-1.64582
NP_004595.2	1.37305	19.6794	5.14132	0.00357883	0.0284441	-1.65017
XP_047303914.1	1.58956	17.2938	5.1379	0.00358918	0.0284694	-1.6534
NP_057436.2	0.980936	18.8465	5.11836	0.00364893	0.0288855	-1.67186
NP_006741.1	2.00274	19.4632	5.11312	0.00366515	0.0289561	-1.67682
XP_047272604.1	-1.20339	16.6143	-5.108	0.00368107	0.0290241	-1.68166
NP_002809.2	-1.7801	19.197	-5.08945	0.00373947	0.0293291	-1.69926
NP_714941.1	1.75809	19.5935	5.08907	0.00374068	0.0293291	-1.69962
NP_005737.1	-1.38638	22.5781	-5.08598	0.00375053	0.0293291	-1.70257
NP_001268442.1	0.938727	22.1036	5.08569	0.00375145	0.0293291	-1.70284
NP_877423.1	-1.15208	21.3849	-5.08264	0.00376119	0.0293291	-1.70574
XP_047297322.1	-1.12536	20.8393	-5.07961	0.00377089	0.0293291	-1.70862
NP_001245366.1	-2.2418	19.2786	-5.07821	0.0037754	0.0293291	-1.70996
NP_001359014.1	1.52036	20.1181	5.07704	0.00377915	0.0293291	-1.71107
NP_542380.1	-1.09957	20.2597	-5.07482	0.00378631	0.0293291	-1.71318
NP_001275540.1	-1.45411	17.9497	-5.07128	0.00379775	0.0293604	-1.71656
NP_006087.2	-1.33862	22.1339	-5.06579	0.00381556	0.0293847	-1.72179
XP_047304323.1	1.14275	15.7804	5.06481	0.00381873	0.0293847	-1.72272
NP_001139436.1	1.04359	19.7081	5.06346	0.00382313	0.0293847	-1.72401
NP_001307451.1	-1.58263	18.8677	-5.06041	0.00383309	0.0294043	-1.72692
NP_006827.1	-1.13587	21.5256	-5.05066	0.00386514	0.0295443	-1.73623
NP_006801.1	1.31731	19.3881	5.05033	0.00386624	0.0295443	-1.73655
NP_001165282.1	0.99977	20.8657	5.04559	0.00388192	0.0296071	-1.74108
NP_001288183.1	-2.00294	15.3314	-5.03938	0.0039026	0.029613	-1.74702
NP_004453.3	1.80909	18.0333	5.03881	0.0039045	0.029613	-1.74756
XP_047272662.1	1.34621	16.7533	5.03096	0.00393086	0.029613	-1.75509
XP_047304044.1	1.09818	18.7562	5.0303	0.00393306	0.029613	-1.75572
XP_047283370.1	-3.11977	17.0874	-5.02915	0.00393695	0.029613	-1.75682
NP_821158.2	1.33908	18.4766	5.02828	0.00393989	0.029613	-1.75765
XP_016883520.1	-2.44093	15.4926	-5.02782	0.00394144	0.029613	-1.75809
XP_016862474.1	1.38563	19.1738	5.02737	0.00394297	0.029613	-1.75853
NP_001363793.1	1.38366	21.4371	5.02532	0.0039499	0.029613	-1.76049
NP_057267.2	-1.1364	19.0956	-5.01437	0.00398718	0.0298268	-1.771
NP_001008895.1	-1.74214	17.781	-5.01254	0.00399345	0.0298268	-1.77276
NP_808227.1	0.992481	20.6207	5.00714	0.00401203	0.0298547	-1.77795
NP_065779.2	1.08482	22.3631	5.00452	0.0040211	0.0298547	-1.78048
NP_003123.2	-1.73979	18.3301	-4.99917	0.00403962	0.0298547	-1.78562
NP_001193867.2	0.818175	18.3943	4.99732	0.00404609	0.0298547	-1.78741
NP_001380292.1	0.932553	21.2409	4.99678	0.00404797	0.0298547	-1.78793
XP_016868143.1	-1.48399	21.2798	-4.99665	0.00404843	0.0298547	-1.78806
NP_115914.1	-1.13078	22.5076	-4.99623	0.00404988	0.0298547	-1.78845
NP_009140.1	-0.695409	21.5838	-4.98236	0.00409859	0.030126	-1.80183
XP_047278651.1	2.99659	19.4586	4.98118	0.00410277	0.030126	-1.80297
XP_011543183.1	-0.829195	14.5152	-4.97929	0.00410947	0.030126	-1.8048
NP_060697.4	-1.51916	20.1285	-4.96697	0.00415343	0.030392	-1.8167
NP_001269153.1	1.58589	14.3616	4.95083	0.00421187	0.0305105	-1.83233
NP_004472.1	1.13011	22.4651	4.95037	0.00421355	0.0305105	-1.83278
NP_002060.4	1.99097	18.7083	4.95028	0.0042139	0.0305105	-1.83287
NP_062552.2	3.14784	16.781	4.94712	0.00422546	0.0305105	-1.83594
NP_733765.1	0.703666	24.4512	4.94644	0.00422793	0.0305105	-1.83659
XP_047291578.1	1.26596	20.6163	4.94337	0.00423923	0.0305105	-1.83958
XP_047294759.1	3.6772	17.8085	4.94262	0.00424197	0.0305105	-1.8403
NP_002778.1	-0.786634	20.5933	-4.94212	0.00424383	0.0305105	-1.84079
NP_116763.1	0.656098	15.2881	4.9419	0.00424463	0.0305105	-1.841
NP_002624.2	-1.08112	21.4736	-4.94138	0.00424654	0.0305105	-1.8415
NP_057396.1	0.825316	20.4388	4.93808	0.00425874	0.0305428	-1.84472
NP_963851.2	-0.887014	19.3294	-4.93186	0.00428179	0.0306527	-1.85075
XP_047276173.1	1.26961	19.0448	4.91581	0.00434201	0.0309442	-1.86638
NP_001295302.1	-0.882832	20.9471	-4.91441	0.00434731	0.0309442	-1.86775
NP_079341.2	2.67804	15.2556	4.91424	0.00434794	0.0309442	-1.86791
NP_112576.1	-1.99362	20.4461	-4.91106	0.00436001	0.0309442	-1.87101
NP_940953.2	0.803141	20.7712	4.91066	0.00436153	0.0309442	-1.8714
NP_062543.1	1.28303	20.43	4.89959	0.00440387	0.0311608	-1.88221
XP_047296544.1	0.833385	17.4122	4.89858	0.00440777	0.0311608	-1.8832
XP_047305935.1	2.98062	17.1717	4.89235	0.00443183	0.0312654	-1.88929
NP_001339352.1	2.03217	16.458	4.88865	0.00444618	0.0312654	-1.89291
NP_001157739.1	1.13533	18.2415	4.88659	0.00445419	0.0312654	-1.89492
NP_005736.3	0.859867	22.3411	4.88657	0.00445428	0.0312654	-1.89495
XP_047299868.1	2.80825	15.1754	4.88001	0.00447993	0.0312654	-1.90137
XP_047305446.1	1.40674	18.6725	4.87579	0.00449653	0.0312654	-1.90551
NP_037418.3	1.31593	15.3475	4.87538	0.00449811	0.0312654	-1.9059
NP_001227.1	-1.35212	17.2583	-4.87454	0.00450143	0.0312654	-1.90673
XP_047273742.1	2.12494	14.5663	4.87399	0.00450361	0.0312654	-1.90727
NP_003082.1	1.26046	21.9731	4.87398	0.00450365	0.0312654	-1.90728
NP_001307575.1	0.67618	21.515	4.87256	0.00450927	0.0312654	-1.90868
NP_001353453.1	0.949796	20.8872	4.85882	0.00456395	0.0315136	-1.92216
NP_001381818.1	-0.957583	20.0735	-4.85771	0.00456842	0.0315136	-1.92326
NP_004137.2	1.05112	18.1017	4.85758	0.00456891	0.0315136	-1.92338
NP_078934.3	-1.42087	18.3083	-4.84812	0.00460706	0.03157	-1.93269
NP_001393.1	-0.93395	24.8073	-4.84778	0.00460845	0.03157	-1.93302
NP_060220.3	1.17184	19.4285	4.84647	0.00461377	0.03157	-1.93432
NP_004083.3	0.903788	21.4599	4.8453	0.00461854	0.03157	-1.93547
XP_024305320.1	1.00384	19.2445	4.84255	0.0046297	0.03157	-1.93817
NP_056513.2	-1.11653	16.891	-4.83948	0.00464226	0.03157	-1.9412
XP_011526480.1	-0.790511	18.9342	-4.83882	0.00464496	0.03157	-1.94186
NP_898902.1	0.764022	18.8118	4.83791	0.00464866	0.03157	-1.94275
XP_047295799.1	-0.827941	17.5485	-4.83691	0.00465277	0.03157	-1.94373
NP_002817.2	2.50694	18.6605	4.83595	0.0046567	0.03157	-1.94468
XP_024304226.1	-0.902386	16.4702	-4.83313	0.00466829	0.0315946	-1.94746
NP_001274744.1	-1.4855	19.4534	-4.82499	0.00470194	0.0317681	-1.9555
NP_002169.1	1.97024	17.9212	4.82118	0.00471777	0.0318209	-1.95926
NP_001273015.1	-0.916053	17.9778	-4.79926	0.00481014	0.0323087	-1.98096
NP_003293.2	-2.55186	18.704	-4.79671	0.00482104	0.0323087	-1.9835
NP_006126.1	-0.830971	21.8989	-4.79597	0.00482421	0.0323087	-1.98423
NP_001120667.1	-1.06581	19.3865	-4.79487	0.00482892	0.0323087	-1.98532
NP_001016.1	-1.08814	21.3579	-4.79406	0.00483239	0.0323087	-1.98613
NP_036452.1	2.33731	18.028	4.79252	0.00483898	0.0323087	-1.98765
NP_005611.1	-1.0798	21.8825	-4.78237	0.00488275	0.0325462	-1.99773
NP_001333430.1	1.23998	13.6786	4.7787	0.00489871	0.0325978	-2.00138
NP_004300.1	-1.23133	22.5972	-4.76948	0.00493902	0.032811	-2.01056
NP_001007075.1	-0.860649	22.588	-4.76615	0.00495368	0.0328534	-2.01387
NP_001153566.1	-1.22327	19.2928	-4.75307	0.00501177	0.0331792	-2.02692
NP_001122385.1	-0.883858	20.7242	-4.7507	0.00502238	0.0331792	-2.02929
NP_054768.2	0.729501	21.1527	4.74705	0.00503874	0.0331792	-2.03293
NP_055157.1	0.824212	21.8348	4.74573	0.00504469	0.0331792	-2.03425
NP_996560.1	0.864826	21.7486	4.74377	0.00505356	0.0331792	-2.03622
NP_001308572.1	-1.57363	17.6474	-4.7422	0.00506065	0.0331792	-2.03778
NP_057368.3	-1.04919	19.1071	-4.74166	0.00506309	0.0331792	-2.03832
NP_001138630.1	-1.46968	19.4455	-4.74019	0.00506975	0.0331792	-2.0398
NP_004172.2	-1.05895	22.6154	-4.73527	0.00509207	0.0332704	-2.04471
NP_001006.1	-0.84975	22.7977	-4.73074	0.00511274	0.0333505	-2.04925
XP_024304145.1	-1.59018	20.2401	-4.72742	0.00512795	0.0333663	-2.05257
NP_004517.2	-0.933882	21.4794	-4.72655	0.00513198	0.0333663	-2.05345
NP_004030.1	0.789503	27.5644	4.72228	0.00515161	0.03342	-2.05772
XP_047275253.1	-0.937071	21.3103	-4.72042	0.0051602	0.03342	-2.05959
NP_001273295.1	-2.84805	18.0809	-4.71627	0.00517945	0.03342	-2.06376
NP_976251.1	1.04745	21.8852	4.7148	0.00518627	0.03342	-2.06523
NP_001158255.1	1.5522	17.494	4.7112	0.00520308	0.03342	-2.06885
NP_002308.2	0.902296	21.9035	4.71093	0.00520432	0.03342	-2.06912
NP_006058.1	1.29479	18.3723	4.7107	0.00520541	0.03342	-2.06935
NP_001352157.1	1.09967	20.6591	4.71022	0.00520766	0.03342	-2.06984
NP_002005.1	-1.32304	20.4616	-4.70188	0.00524681	0.0336169	-2.07822
NP_000180.2	0.640311	23.1563	4.69031	0.00530166	0.0339135	-2.08986
NP_057164.3	-1.33268	17.9006	-4.68781	0.00531364	0.0339313	-2.09239
NP_001740.1	-1.19832	20.5138	-4.6852	0.00532612	0.0339313	-2.09501
XP_005245072.1	-2.60086	17.5523	-4.68437	0.0053301	0.0339313	-2.09585
NP_000018.2	0.691511	17.7738	4.6801	0.00535066	0.0339348	-2.10016
NP_000662.3	-1.66061	20.3614	-4.67966	0.00535277	0.0339348	-2.1006
NP_015565.1	0.702847	23.0554	4.67803	0.00536064	0.0339348	-2.10225
NP_003080.2	0.881118	21.8847	4.67681	0.00536654	0.0339348	-2.10348
NP_055768.3	-1.57268	17.8603	-4.67507	0.00537497	0.0339348	-2.10523
XP_011509705.1	1.38602	22.0873	4.67363	0.00538199	0.0339348	-2.1067
NP_006030.2	0.940011	20.8405	4.6592	0.00545257	0.0343252	-2.12128
NP_006752.1	-0.849922	23.4369	-4.65711	0.0054629	0.0343358	-2.1234
NP_003968.3	-1.15955	19.1241	-4.64448	0.00552573	0.0346757	-2.1362
NP_065143.2	0.888509	20.6804	4.64064	0.00554501	0.0347417	-2.14009
NP_055227.1	-1.51875	20.4667	-4.6238	0.00563044	0.0352172	-2.15721
NP_004418.2	-1.81765	16.9116	-4.62219	0.00563865	0.0352172	-2.15884
NP_006807.1	0.899778	22.8355	4.61314	0.00568529	0.0354248	-2.16806
XP_016873361.1	1.5165	20.4318	4.61227	0.00568976	0.0354248	-2.16894
NP_002615.2	-1.92737	17.4548	-4.60846	0.00570958	0.0354925	-2.17283
NP_004539.1	1.02248	20.4246	4.6034	0.00573596	0.0355504	-2.17799
NP_004690.1	-1.72263	17.8021	-4.60308	0.0057376	0.0355504	-2.17831
NP_001139139.1	1.16955	23.1585	4.60152	0.00574579	0.0355504	-2.17991
XP_047286259.1	-2.23372	16.8611	-4.5991	0.00575851	0.0355736	-2.18238
NP_003482.1	-1.84525	17.4363	-4.59247	0.00579342	0.035619	-2.18915
XP_047301579.1	1.02052	14.3664	4.58939	0.00580975	0.035619	-2.1923
NP_001385.1	1.34166	17.4005	4.58757	0.00581945	0.035619	-2.19417
NP_055866.1	1.0362	21.4187	4.58422	0.00583726	0.035619	-2.19759
NP_612510.1	1.57287	22.3894	4.58238	0.00584708	0.035619	-2.19947
NP_003850.1	1.74013	20.5348	4.58148	0.00585193	0.035619	-2.2004
NP_059447.2	-0.78088	22.7639	-4.58046	0.00585739	0.035619	-2.20144
NP_001952.1	-1.00765	24.9275	-4.5792	0.00586413	0.035619	-2.20273
NP_060357.1	-1.32838	16.0694	-4.5785	0.00586787	0.035619	-2.20344
NP_005207.3	0.990039	23.4781	4.57786	0.00587131	0.035619	-2.2041
XP_047294746.1	1.99617	18.6708	4.57532	0.00588503	0.035619	-2.20671
NP_000185.1	-2.05451	19.376	-4.57291	0.00589798	0.035619	-2.20917
NP_001278951.1	0.842321	19.1218	4.57059	0.00591056	0.035619	-2.21155
XP_047290878.1	1.83088	14.6574	4.57037	0.00591175	0.035619	-2.21178
NP_063949.2	-2.54557	14.8872	-4.56818	0.00592359	0.035619	-2.21402
NP_006316.1	-0.581298	23.2476	-4.56694	0.00593037	0.035619	-2.2153
NP_005908.1	-1.14425	21.3148	-4.56672	0.00593154	0.035619	-2.21552
NP_001530.1	-1.62682	19.0507	-4.56551	0.00593812	0.035619	-2.21676
XP_047279073.1	1.97528	19.4781	4.56336	0.00594987	0.035619	-2.21897
NP_954673.2	-1.62856	19.037	-4.56264	0.00595377	0.035619	-2.21971
XP_005257584.1	0.893916	21.7659	4.56251	0.00595446	0.035619	-2.21984
XP_016859845.1	-2.0013	17.6937	-4.55602	0.00599002	0.0357778	-2.2265
NP_872590.1	-1.2632	20.1591	-4.54596	0.00604565	0.0360545	-2.23685
NP_057053.1	0.900808	16.7672	4.54311	0.00606152	0.0360545	-2.23978
NP_001116850.1	-1.27525	16.3359	-4.54274	0.00606363	0.0360545	-2.24017
NP_001287858.1	-0.810245	18.5812	-4.53398	0.00611267	0.0361904	-2.24919
NP_002087.2	-1.80039	19.3111	-4.53376	0.00611391	0.0361904	-2.24942
NP_055984.1	2.80316	16.9624	4.53289	0.00611884	0.0361904	-2.25032
XP_047298346.1	0.862212	22.2633	4.53215	0.00612298	0.0361904	-2.25108
NP_006699.2	-2.72828	19.1033	-4.52202	0.00618049	0.0364464	-2.26154
NP_005580.1	0.948987	19.2936	4.51899	0.00619777	0.0364464	-2.26466
XP_011534327.1	1.28005	17.5011	4.51816	0.00620249	0.0364464	-2.26552
XP_047280394.1	-0.83062	17.0331	-4.51807	0.00620306	0.0364464	-2.26562
NP_005660.4	1.05003	20.1293	4.51554	0.00621756	0.0364722	-2.26823
NP_005078.2	-0.925187	21.1717	-4.5141	0.00622584	0.0364722	-2.26972
XP_005269526.1	-1.02322	18.1521	-4.50659	0.00626917	0.0366228	-2.27748
NP_006800.2	-1.49549	18.879	-4.50645	0.00627001	0.0366228	-2.27763
NP_006398.1	0.898275	21.2786	4.49729	0.00632336	0.0368801	-2.28712
NP_006199.2	1.08357	20.6304	4.49491	0.0063373	0.0369071	-2.28958
NP_612355.1	1.02453	19.8769	4.49216	0.0063535	0.0369472	-2.29244
XP_011507754.1	1.20807	21.7683	4.4848	0.00639702	0.0371458	-2.30008
NP_031372.2	-1.80995	17.2833	-4.4817	0.00641544	0.0371777	-2.3033
NP_775813.2	0.966861	21.2607	4.47936	0.0064294	0.0371777	-2.30573
NP_009109.3	-1.24484	21.3599	-4.47915	0.00643063	0.0371777	-2.30595
NP_612632.1	-1.48934	21.2682	-4.47043	0.00648293	0.0374255	-2.31501
XP_011518369.1	-0.941721	18.1251	-4.46456	0.00651847	0.0375759	-2.32113
NP_006817.1	-1.09584	22.4122	-4.45986	0.00654699	0.0376784	-2.32601
NP_001123478.2	-1.57397	19.5135	-4.45851	0.00655525	0.0376784	-2.32742
XP_047300703.1	1.20359	19.2884	4.44809	0.00661921	0.037957	-2.33829
NP_003578.2	-1.28194	17.8905	-4.4475	0.00662286	0.037957	-2.33891
NP_000909.2	0.681674	26.3639	4.44427	0.0066429	0.0380169	-2.34229
NP_002108.4	1.12403	19.0499	4.43262	0.00671556	0.038255	-2.35446
NP_055706.1	-2.65011	19.4847	-4.43038	0.00672963	0.038255	-2.35681
NP_001370.1	-2.14486	19.3669	-4.42943	0.00673562	0.038255	-2.3578
NP_005557.1	-0.700044	26.1362	-4.4277	0.00674652	0.038255	-2.35961
NP_001353064.1	-1.57022	19.2453	-4.42646	0.00675439	0.038255	-2.36092
NP_001775.2	-1.12826	19.7914	-4.42644	0.00675446	0.038255	-2.36093
NP_443131.2	1.91084	18.4614	4.42589	0.00675799	0.038255	-2.36151
NP_065801.1	-1.16205	15.8563	-4.4253	0.00676167	0.038255	-2.36212
XP_016883607.1	-0.761157	20.9358	-4.42064	0.0067913	0.0383679	-2.36701
XP_047295157.1	-0.721671	19.8518	-4.41788	0.00680886	0.0384124	-2.3699
XP_011537334.1	0.770899	21.6885	4.4133	0.00683814	0.0385228	-2.37471
NP_001407.1	-0.935436	23.2079	-4.40245	0.00690813	0.0387544	-2.3861
NP_005491.1	-0.778321	18.7869	-4.40184	0.0069121	0.0387544	-2.38674
NP_001383039.1	1.14443	20.6187	4.40139	0.00691499	0.0387544	-2.38721
NP_004936.2	-0.546679	20.0067	-4.40088	0.00691833	0.0387544	-2.38775
NP_001091972.1	-1.29603	17.064	-4.39853	0.00693358	0.038785	-2.39022
NP_001350587.1	1.0745	18.2166	4.39693	0.00694402	0.0387887	-2.3919
XP_047305101.1	-0.870137	20.6718	-4.39214	0.00697539	0.0389016	-2.39694
NP_003084.1	0.718071	20.8006	4.39061	0.00698544	0.0389016	-2.39855
NP_001135750.1	2.85413	17.3427	4.38887	0.00699689	0.0389016	-2.40039
NP_066951.1	0.723255	16.4753	4.38658	0.00701196	0.0389016	-2.40279
NP_066983.1	1.54515	18.7469	4.38538	0.00701991	0.0389016	-2.40406
NP_000779.1	-1.03528	15.9969	-4.3849	0.00702308	0.0389016	-2.40457
XP_016869300.1	-0.871295	24.0066	-4.37959	0.00705831	0.0389953	-2.41017
NP_055389.3	-2.68444	16.1096	-4.37938	0.00705967	0.0389953	-2.41038
NP_000997.1	-0.700349	23.7763	-4.37118	0.00711446	0.039207	-2.41903
NP_067653.4	-2.98599	17.8043	-4.37069	0.00711776	0.039207	-2.41955
NP_002145.3	-1.03603	21.5952	-4.369	0.00712915	0.0392153	-2.42134
NP_072179.1	-1.82076	16.0146	-4.35315	0.00723674	0.0397519	-2.4381
NP_620407.1	-1.33391	19.3967	-4.34941	0.00726237	0.0398376	-2.44205
NP_004542.1	0.781037	20.6401	4.33574	0.00735708	0.0402628	-2.45655
NP_002256.2	-0.798137	22.8492	-4.33529	0.0073602	0.0402628	-2.45702
NP_001171835.1	2.06477	17.0729	4.33117	0.00738898	0.0403191	-2.46139
NP_056271.3	0.980955	19.4432	4.33031	0.00739508	0.0403191	-2.46231
NP_005490.1	-1.66544	18.95	-4.32947	0.00740099	0.0403191	-2.46321
NP_001159584.1	1.38628	19.848	4.3257	0.00742751	0.0404081	-2.46721
NP_001035957.1	-0.717008	17.714	-4.31915	0.00747385	0.0406045	-2.47417
XP_047279098.1	0.759863	17.8062	4.31667	0.0074915	0.0406447	-2.47681
NP_110437.2	0.56596	23.7243	4.31017	0.00753803	0.0408413	-2.48373
NP_002446.3	0.934367	20.1988	4.30662	0.00756352	0.0408702	-2.48751
NP_001258848.1	0.631016	19.0894	4.30656	0.00756397	0.0408702	-2.48757
NP_001350535.1	-0.644334	21.0373	-4.30032	0.00760912	0.0410379	-2.49423
NP_001358504.1	-1.46103	18.0267	-4.29852	0.00762214	0.0410379	-2.49614
NP_006808.1	1.07308	22.0807	4.29798	0.00762606	0.0410379	-2.49672
NP_000088.3	0.597634	22.4843	4.29208	0.00766917	0.041214	-2.50303
XP_047285259.1	-0.778256	22.8328	-4.28968	0.00768675	0.0412436	-2.50559
NP_057110.3	1.03782	21.6898	4.28827	0.00769709	0.0412436	-2.50709
NP_005338.1	0.654789	26.6208	4.28338	0.00773317	0.0412436	-2.51232
NP_001676.2	0.814311	21.4011	4.2832	0.00773451	0.0412436	-2.51251
XP_006722700.1	0.911547	19.1681	4.28317	0.00773468	0.0412436	-2.51254
NP_071344.1	1.25886	16.2508	4.28243	0.0077402	0.0412436	-2.51334
NP_067062.1	0.591773	20.8372	4.28144	0.00774747	0.0412436	-2.51439
NP_073744.2	-0.734827	22.346	-4.27787	0.00777399	0.0412786	-2.51821
NP_001387940.1	0.720678	25.4024	4.27775	0.00777486	0.0412786	-2.51834
NP_957516.1	-0.909832	20.2637	-4.27491	0.00779602	0.0413356	-2.52137
XP_016862568.1	-2.48449	17.4198	-4.2706	0.00782827	0.0413984	-2.52599
NP_002717.3	-2.23186	18.017	-4.27054	0.00782875	0.0413984	-2.52606
XP_011530686.1	1.44037	18.8341	4.26712	0.00785443	0.0414302	-2.52972
XP_047276641.1	-3.02318	16.89	-4.26696	0.00785566	0.0414302	-2.5299
NP_056157.1	0.992238	17.7456	4.26421	0.00787634	0.0414841	-2.53284
NP_001333393.1	0.808444	20.6398	4.26248	0.00788942	0.0414897	-2.53469
XP_011529480.1	1.00979	20.5476	4.26131	0.00789832	0.0414897	-2.53596
XP_047303935.1	0.842524	24.2305	4.25987	0.00790924	0.0414921	-2.5375
NP_002620.1	-1.12589	23.6974	-4.25688	0.00793192	0.0415562	-2.5407
NP_005498.1	-0.861051	24.2888	-4.25341	0.00795843	0.04164	-2.54443
NP_005563.1	0.821956	25.8949	4.2503	0.0079822	0.041656	-2.54777
NP_001317433.1	1.11255	17.1002	4.25026	0.0079825	0.041656	-2.54781
NP_000055.2	1.55744	18.7532	4.2487	0.00799448	0.0416637	-2.54949
NP_004999.1	0.762564	21.6135	4.24706	0.0080071	0.0416748	-2.55125
NP_001316346.1	-1.12926	16.7315	-4.24234	0.00804351	0.0418094	-2.55633
NP_001268718.1	1.08777	15.3628	4.24087	0.00805489	0.0418137	-2.55791
NP_003671.1	-1.27655	19.9939	-4.23265	0.00811892	0.0420476	-2.56676
NP_001353290.1	-11.6491	8.68871	-4.23197	0.00812418	0.0420476	-2.56749
NP_003364.1	-0.880853	22.2052	-4.23101	0.00813174	0.0420476	-2.56853
NP_006450.2	0.52115	20.3921	4.22228	0.00820045	0.0423476	-2.57794
XP_047277051.1	-0.823232	21.4313	-4.21817	0.00823305	0.0423804	-2.58237
NP_001180499.1	-1.34056	20.3721	-4.21708	0.00824174	0.0423804	-2.58355
NP_004035.2	-1.19764	20.2548	-4.21688	0.00824331	0.0423804	-2.58377
NP_001337561.1	-1.33566	19.3308	-4.2161	0.00824954	0.0423804	-2.58461
XP_047294908.1	-1.88573	16.4534	-4.21381	0.00826779	0.0424192	-2.58708
XP_047294120.1	1.66241	13.8111	4.20803	0.00831407	0.0424225	-2.59332
NP_001354.1	0.812212	21.8935	4.20803	0.0083141	0.0424225	-2.59333
NP_001304858.3	1.28322	16.4816	4.20766	0.00831707	0.0424225	-2.59373
NP_671489.1	-1.8795	18.0014	-4.2063	0.008328	0.0424225	-2.5952
NP_002619.1	-1.24847	20.3306	-4.20584	0.00833169	0.0424225	-2.59569
NP_001287900.1	-1.22563	19.0568	-4.20573	0.00833261	0.0424225	-2.59581
NP_001294906.1	0.894936	16.956	4.2042	0.00834496	0.0424309	-2.59747
NP_039234.1	-1.13647	20.9822	-4.19977	0.00838078	0.0424569	-2.60226
NP_066357.3	-2.01788	20.4695	-4.19976	0.00838085	0.0424569	-2.60227
NP_001265128.1	-2.30311	18.6857	-4.1996	0.00838218	0.0424569	-2.60244
XP_016860228.1	1.05144	17.6927	4.19501	0.00841952	0.0425788	-2.60741
NP_542193.3	0.951068	17.5964	4.194	0.00842772	0.0425788	-2.6085
NP_036377.1	-0.824941	19.4944	-4.19247	0.00844025	0.0425878	-2.61016
NP_000704.1	-1.7548	19.1636	-4.1788	0.00855289	0.0431014	-2.62499
NP_004386.3	-0.834821	20.2987	-4.17478	0.00858635	0.043215	-2.62935
XP_011512750.1	-1.31923	17.306	-4.16969	0.00862895	0.0433196	-2.63488
XP_047298381.1	-0.985098	22.4361	-4.16513	0.00866732	0.0433196	-2.63984
NP_004854.1	1.18852	18.8901	4.16355	0.00868066	0.0433196	-2.64156
NP_001317420.1	1.03725	18.3022	4.16286	0.00868649	0.0433196	-2.64231
NP_001380589.1	1.69215	15.9665	4.16083	0.00870363	0.0433196	-2.64452
NP_005505.2	0.879143	20.3644	4.16071	0.00870468	0.0433196	-2.64465
NP_001336308.1	1.76374	16.4026	4.15964	0.00871369	0.0433196	-2.64581
NP_004580.1	1.04537	17.6751	4.15933	0.00871639	0.0433196	-2.64615
NP_002756.1	-1.48147	20.4135	-4.15929	0.00871672	0.0433196	-2.6462
XP_006720774.1	1.54322	15.3528	4.15816	0.00872629	0.0433196	-2.64742
XP_047286760.1	0.935423	18.7635	4.15804	0.00872728	0.0433196	-2.64755
NP_006773.2	0.572738	19.2939	4.15438	0.00875846	0.0433768	-2.65154
NP_001340.2	-0.717934	22.0409	-4.15412	0.00876068	0.0433768	-2.65182
NP_000396.2	1.86255	17.5289	4.14683	0.00882323	0.0436314	-2.65977
NP_001174.2	1.12018	18.0328	4.14556	0.0088341	0.0436314	-2.66115
NP_036526.2	1.14912	19.3917	4.14391	0.00884839	0.0436477	-2.66296
NP_002877.2	1.13113	20.1499	4.1423	0.0088623	0.043662	-2.66471
NP_005792.1	-1.56266	18.8861	-4.13243	0.00894819	0.0440304	-2.67549
NP_001153705.1	-0.586641	23.8228	-4.13049	0.00896511	0.0440504	-2.6776
NP_037473.3	-1.07054	19.8186	-4.12856	0.00898207	0.0440504	-2.67972
NP_002515.1	1.60029	17.6429	4.12817	0.00898556	0.0440504	-2.68015
NP_003672.1	-1.34304	18.3893	-4.12639	0.00900116	0.0440723	-2.68209
NP_002931.2	-1.17177	20.3621	-4.12256	0.00903498	0.0441706	-2.68628
NP_001269636.1	0.691079	24.0519	4.1216	0.00904351	0.0441706	-2.68733
NP_001258866.1	1.83289	16.5444	4.10535	0.00918877	0.0448249	-2.70514
NP_008879.3	0.757151	19.8222	4.10335	0.00920682	0.0448578	-2.70733
XP_016882334.1	1.03391	22.174	4.10193	0.00921963	0.0448651	-2.70889
XP_016856987.1	0.854315	19.5246	4.10009	0.00923635	0.0448914	-2.71091
NP_006001.5	1.06789	21.9416	4.09552	0.00927786	0.0450379	-2.71592
NP_543010.3	-0.769132	16.5395	-4.09005	0.00932798	0.0452082	-2.72194
NP_001559.1	-1.61073	20.6413	-4.08591	0.00936601	0.0452082	-2.72649
NP_064587.1	-0.741761	19.6756	-4.08581	0.00936698	0.0452082	-2.72661
NP_001308475.1	-2.28011	16.3144	-4.08516	0.00937297	0.0452082	-2.72732
NP_067639.1	1.23525	17.4413	4.08381	0.00938538	0.0452082	-2.7288
NP_004031.1	1.44861	17.7089	4.08156	0.00940623	0.0452082	-2.73128
XP_016863892.1	-1.19644	21.3169	-4.08111	0.00941038	0.0452082	-2.73177
NP_938148.1	0.556636	24.749	4.08086	0.00941275	0.0452082	-2.73205
NP_003674.1	0.751594	19.2397	4.08056	0.00941553	0.0452082	-2.73238
XP_016878337.1	1.54685	18.8184	4.07449	0.00947198	0.045318	-2.73906
NP_001005369.1	1.61043	16.4385	4.07436	0.00947323	0.045318	-2.73921
XP_016865070.1	2.22868	15.8858	4.07386	0.00947795	0.045318	-2.73976
NP_054828.2	-3.29051	17.6112	-4.07139	0.00950102	0.045318	-2.74248
NP_004231.1	-1.63014	18.2703	-4.07103	0.00950445	0.045318	-2.74288
XP_047276085.1	0.674604	17.0308	4.07076	0.00950696	0.045318	-2.74318
XP_047287369.1	0.834595	16.2051	4.06753	0.00953731	0.0453908	-2.74674
NP_036569.1	1.28407	16.1625	4.06589	0.00955272	0.0453908	-2.74854
NP_003135.2	1.42951	21.5445	4.06549	0.00955656	0.0453908	-2.74899
NP_444278.1	1.24712	17.5013	4.06385	0.00957202	0.0454098	-2.7508
NP_001316839.1	-1.22878	22.8489	-4.05843	0.00962339	0.045599	-2.75678
NP_057223.1	-1.03439	20.8884	-4.05597	0.00964685	0.0456556	-2.7595
NP_006254.1	-0.937147	19.6394	-4.05264	0.00967872	0.0457519	-2.76318
NP_008937.1	0.711607	21.7035	4.05078	0.00969652	0.0457814	-2.76523
XP_047272617.1	-3.08891	19.29	-4.04387	0.00976308	0.0460043	-2.77287
NP_001373629.1	-0.614621	20.1588	-4.04347	0.00976693	0.0460043	-2.77331
NP_001155056.1	1.09574	20.6244	4.03872	0.00981308	0.0461002	-2.77858
NP_001387083.1	-1.13451	20.2193	-4.03856	0.00981464	0.0461002	-2.77876
XP_047274505.1	1.19453	17.4328	4.0367	0.00983272	0.0461002	-2.78081
NP_004150.1	-1.41406	16.982	-4.03637	0.00983592	0.0461002	-2.78118
NP_008878.3	-0.715821	21.076	-4.0354	0.00984541	0.0461002	-2.78225
XP_016864929.1	1.05547	14.4447	4.03287	0.00987014	0.0461615	-2.78506
NP_000010.1	0.63413	19.5857	4.028	0.00991796	0.0462258	-2.79045
NP_005331.1	-1.40222	19.7748	-4.02733	0.00992456	0.0462258	-2.7912
XP_024303707.1	-0.937838	18.199	-4.02694	0.00992844	0.0462258	-2.79163
NP_000975.2	-1.15193	22.1111	-4.0266	0.00993181	0.0462258	-2.79201
NP_002942.2	0.803283	23.838	4.02555	0.00994215	0.0462258	-2.79317
XP_047283442.1	1.72838	19.067	4.02408	0.00995674	0.0462394	-2.79481
NP_003960.1	-1.97128	18.6316	-4.01955	0.0100016	0.0463876	-2.79983
XP_047277168.1	-0.940245	21.2214	-4.0185	0.0100121	0.0463876	-2.801
NP_001307894.1	-0.560027	23.0853	-4.01504	0.0100466	0.0464934	-2.80485
XP_047279862.1	-2.23066	15.4453	-4.0091	0.0101062	0.0467147	-2.81145
NP_001035808.1	1.2334	16.9515	4.00716	0.0101257	0.0467505	-2.81361
NP_001276023.1	-0.788374	19.5353	-4.00426	0.0101551	0.0467963	-2.81684
NP_001308901.1	1.11788	16.5176	4.00384	0.0101593	0.0467963	-2.8173
NP_004115.1	-1.41549	18.0018	-3.99728	0.010226	0.0470489	-2.82461
NP_055423.1	-0.544704	20.7421	-3.99597	0.0102394	0.047056	-2.82607
XP_047284745.1	1.43205	20.5502	3.99065	0.0102939	0.0472459	-2.832
XP_024307058.1	-0.673389	18.8657	-3.98961	0.0103045	0.0472459	-2.83315
NP_005029.1	0.945017	17.6318	3.98826	0.0103185	0.0472553	-2.83466
XP_047283669.1	13.7125	10.714	3.98293	0.0103736	0.0474528	-2.84061
NP_064508.3	1.10151	20.5436	3.97536	0.0104524	0.0477585	-2.84906
NP_057371.2	0.899088	22.3898	3.97377	0.0104691	0.0477794	-2.85084
XP_016872366.1	0.899124	16.5212	3.9713	0.010495	0.0478429	-2.8536
NP_001006619.1	-10.2746	8.00146	-3.96725	0.0105376	0.047982	-2.85813
NP_001243415.1	0.604103	22.0365	3.96334	0.0105791	0.0481155	-2.86251
NP_542397.1	0.588894	15.0162	3.95831	0.0106326	0.0482431	-2.86814
XP_047271628.1	1.19006	15.9347	3.95716	0.0106449	0.0482431	-2.86942
NP_001287742.1	-0.913372	15.7795	-3.95619	0.0106552	0.0482431	-2.87051
XP_016882635.1	-1.3328	19.4429	-3.95546	0.0106631	0.0482431	-2.87133
NP_003904.3	1.06989	20.0986	3.955	0.010668	0.0482431	-2.87185
NP_009167.1	0.761779	21.5913	3.95375	0.0106814	0.0482486	-2.87325
NP_002406.1	-1.63286	22.1758	-3.95237	0.0106961	0.0482604	-2.87479
NP_001181.2	1.38583	18.4901	3.94751	0.0107486	0.0484419	-2.88025
NP_073572.2	0.534543	20.4862	3.93884	0.0108426	0.0487153	-2.88997
XP_047291640.1	-0.583827	21.181	-3.93833	0.0108482	0.0487153	-2.89055
XP_016877113.1	-0.84714	19.3112	-3.93801	0.0108518	0.0487153	-2.89091
NP_055416.2	0.932667	21.9334	3.93731	0.0108594	0.0487153	-2.89169
NP_001098.1	-2.787	16.4968	-3.93628	0.0108707	0.0487153	-2.89285
XP_011533256.1	-1.2451	19.7864	-3.93339	0.0109024	0.0487496	-2.8961
NP_002558.1	-1.41688	21.7112	-3.93334	0.0109029	0.0487496	-2.89616
NP_001289987.1	1.17716	20.0568	3.931	0.0109286	0.0488093	-2.89878
XP_047292322.1	-1.07311	18.9813	-3.92982	0.0109417	0.048812	-2.90012
NP_000973.2	-0.872626	21.5815	-3.92872	0.0109538	0.048812	-2.90135
NP_001350595.1	-2.88324	17.418	-3.92222	0.0110258	0.0490779	-2.90867
NP_835227.1	3.05511	16.931	3.91481	0.0111086	0.049391	-2.91701
NP_115710.2	1.10738	15.6039	3.90816	0.0111834	0.0496253	-2.92451
NP_006089.1	-0.480321	23.8573	-3.90791	0.0111863	0.0496253	-2.92479
NP_077305.2	-2.12191	18.2511	-3.90579	0.0112103	0.0496762	-2.92718
NP_056473.3	1.12259	19.9429	3.90196	0.0112538	0.0498133	-2.93151
NP_001027454.1	-1.08079	20.8377	-3.90024	0.0112735	0.0498445	-2.93345
NP_078813.1	0.907102	19.8424	3.89815	0.0112973	0.0498445	-2.93581
XP_047295787.1	1.4931	19.8544	3.89804	0.0112986	0.0498445	-2.93593
NP_001275908.1	1.25271	17.4267	3.89212	0.0113665	0.0500885	-2.94262
XP_047286111.1	-0.812482	16.9023	-3.88947	0.0113971	0.0501344	-2.94562
NP_001177938.1	0.9121	20.2645	3.88903	0.0114022	0.0501344	-2.94612
NP_004387.1	-0.869054	22.2397	-3.88672	0.011429	0.0501964	-2.94873
XP_011515812.1	-1.53371	17.8638	-3.88504	0.0114484	0.0502262	-2.95063
NP_001099000.2	-1.12797	22.602	-3.88216	0.011482	0.0503177	-2.95389
XP_047287720.1	-1.93876	19.2224	-3.87696	0.0115428	0.0504827	-2.95978
NP_001258855.1	1.31415	18.4408	3.8759	0.0115552	0.0504827	-2.96098
XP_047276142.1	0.743014	21.5678	3.87568	0.0115578	0.0504827	-2.96124
NP_861974.1	0.591055	21.9966	3.87311	0.011588	0.0505587	-2.96414
NP_783316.2	-1.49955	17.4785	-3.86107	0.0117308	0.0511255	-2.9778
NP_054701.1	0.699882	21.7581	3.85835	0.0117633	0.0512111	-2.98089
NP_076424.1	1.23534	19.5632	3.85439	0.0118108	0.0513616	-2.98539
NP_055744.2	1.9611	16.0432	3.8533	0.0118241	0.0513629	-2.98664
NP_001352058.1	0.635485	21.6674	3.84856	0.0118814	0.0515553	-2.99203
NP_116246.2	0.675409	19.9553	3.84621	0.0119099	0.0515974	-2.9947
NP_000282.1	-0.922887	25.5077	-3.84514	0.0119228	0.0515974	-2.99591
NP_001362935.1	0.770425	15.7229	3.84454	0.0119301	0.0515974	-2.99659
NP_060726.3	0.924203	19.5884	3.84229	0.0119576	0.0516293	-2.99916
NP_001138632.1	-1.0228	22.0112	-3.8418	0.0119635	0.0516293	-2.99971
NP_005944.1	-0.888577	23.295	-3.83357	0.0120646	0.052007	-3.00909
NP_001003.1	-0.501817	24.1113	-3.83254	0.0120773	0.052007	-3.01026
NP_066565.1	-1.80074	18.8876	-3.83144	0.0120909	0.0520091	-3.01151
NP_116056.3	2.29456	16.7615	3.82575	0.0121614	0.0522412	-3.018
XP_005273561.1	1.24943	18.7914	3.82418	0.012181	0.0522412	-3.01979
NP_001304893.1	-0.769241	21.0148	-3.82392	0.0121844	0.0522412	-3.0201
NP_002568.2	-1.87344	18.713	-3.82195	0.0122089	0.0522901	-3.02234
NP_061980.1	0.783688	22.1553	3.81741	0.0122659	0.0524774	-3.02753
NP_005430.1	0.623247	17.9333	3.81504	0.0122957	0.0525484	-3.03024
XP_005263481.1	-0.996917	21.4144	-3.81398	0.012309	0.0525485	-3.03144
NP_001189405.1	-2.50299	16.0809	-3.81231	0.0123302	0.0525822	-3.03336
NP_054902.1	-1.08891	18.8157	-3.80577	0.0124132	0.0528795	-3.04084
NP_001254746.1	0.592767	19.5896	3.80381	0.0124381	0.0529287	-3.04307
NP_006614.2	-1.19132	20.6356	-3.79966	0.0124913	0.0530981	-3.04783
NP_002486.1	0.843269	18.5255	3.7967	0.0125294	0.0531906	-3.05122
NP_065189.1	0.706228	17.5555	3.79499	0.0125514	0.0531906	-3.05317
NP_066953.1	-1.04754	24.6712	-3.79419	0.0125617	0.0531906	-3.05409
NP_004732.2	-1.1123	19.1556	-3.79381	0.0125667	0.0531906	-3.05454
NP_005520.4	-1.10425	18.1997	-3.79084	0.0126052	0.0532965	-3.05794
NP_004444.2	2.25436	17.9572	3.78542	0.0126757	0.0535374	-3.06415
NP_001258356.1	0.990094	21.9429	3.78421	0.0126915	0.0535473	-3.06555
XP_011521840.1	-0.894987	21.4808	-3.78296	0.0127079	0.0535594	-3.06698
XP_047287382.1	0.926758	17.7407	3.78067	0.0127378	0.0536285	-3.0696
XP_011524925.1	0.745823	22.3526	3.77597	0.0127996	0.0538317	-3.075
NP_005906.2	-1.38933	21.2012	-3.76897	0.0128925	0.0541649	-3.08305
NP_001186668.1	1.03527	18.838	3.76247	0.0129793	0.0544717	-3.09052
NP_055975.1	0.740173	19.7737	3.76028	0.0130088	0.054484	-3.09305
NP_002399.1	0.656876	17.3729	3.75971	0.0130164	0.054484	-3.0937
XP_047293580.1	-2.1654	17.9802	-3.75919	0.0130234	0.054484	-3.09431
NP_060347.2	0.895072	17.067	3.75598	0.0130666	0.0546072	-3.09799
XP_024309322.1	-1.24385	20.2367	-3.75072	0.013138	0.0548476	-3.10406
NP_056997.1	0.673503	21.4876	3.74556	0.0132084	0.0550835	-3.11001
NP_001138863.1	1.03007	17.5844	3.74431	0.0132255	0.0550971	-3.11146
NP_001189414.1	-1.44152	17.3714	-3.74094	0.0132718	0.0552319	-3.11535
NP_001748.1	-1.2495	20.7057	-3.7326	0.013387	0.055653	-3.12497
NP_001294853.1	-0.798282	20.7735	-3.73044	0.0134172	0.055688	-3.12748
NP_060918.2	-1.00507	22.6231	-3.72998	0.0134235	0.055688	-3.128
NP_061173.1	-0.980849	15.6666	-3.72753	0.0134578	0.0557718	-3.13084
NP_001361309.1	-1.25676	17.5983	-3.72534	0.0134885	0.0557911	-3.13338
NP_689968.1	0.588226	18.1906	3.72518	0.0134906	0.0557911	-3.13355
NP_001651.1	-1.22628	21.0953	-3.72364	0.0135123	0.0558226	-3.13534
XP_006718779.1	0.682664	18.7748	3.72174	0.0135389	0.0558745	-3.13754
NP_003694.1	-1.77501	15.1794	-3.71837	0.0135865	0.0560124	-3.14144
NP_001129951.1	-1.21406	18.0287	-3.71505	0.0136336	0.0560985	-3.14529
XP_016857522.1	-0.94627	23.4205	-3.7149	0.0136356	0.0560985	-3.14546
XP_011530703.1	-1.22961	16.9195	-3.71326	0.0136589	0.0560994	-3.14735
NP_001395.1	-0.839322	23.4457	-3.71215	0.0136748	0.0560994	-3.14865
NP_001311025.2	1.26118	18.4239	3.7119	0.0136783	0.0560994	-3.14894
NP_113622.1	0.696737	18.7938	3.70633	0.0137579	0.0563677	-3.1554
NP_001121188.1	0.547133	21.8208	3.7043	0.013787	0.0564287	-3.15775
NP_000968.2	-0.923759	22.3297	-3.69583	0.0139094	0.0568707	-3.16758
NP_005558.1	1.03631	19.0431	3.69197	0.0139656	0.0570416	-3.17207
NP_002780.1	-0.732388	20.2576	-3.68736	0.0140329	0.0571528	-3.17742
NP_001352609.1	0.707134	23.297	3.68727	0.0140343	0.0571528	-3.17753
NP_005990.1	-1.44305	16.8464	-3.68715	0.014036	0.0571528	-3.17767
NP_004598.1	-1.83563	19.6651	-3.68388	0.0140841	0.0571892	-3.18147
XP_047288594.1	0.900589	15.5476	3.68301	0.0140969	0.0571892	-3.18249
XP_011525602.1	0.780847	21.5295	3.68298	0.0140973	0.0571892	-3.18251
NP_001071639.1	1.67679	17.0742	3.68262	0.0141026	0.0571892	-3.18294
NP_065111.1	0.660115	18.7156	3.67947	0.0141491	0.0572188	-3.1866
XP_024303159.1	0.662367	19.1339	3.67946	0.0141494	0.0572188	-3.18662
NP_991330.1	1.66261	18.0902	3.679	0.0141561	0.0572188	-3.18715
NP_005825.1	0.734779	15.5042	3.67799	0.0141711	0.0572188	-3.18833
NP_005800.3	-0.901068	17.803	-3.67578	0.0142039	0.0572188	-3.1909
NP_056417.2	0.82933	20.9006	3.67508	0.0142144	0.0572188	-3.19172
NP_001381603.1	0.541759	18.9825	3.67362	0.014236	0.0572188	-3.19341
NP_003065.3	-1.53804	17.9726	-3.67327	0.0142413	0.0572188	-3.19382
NP_003706.2	-1.0071	20.7809	-3.67326	0.0142414	0.0572188	-3.19384
NP_001369518.1	-1.10827	20.8035	-3.67206	0.0142593	0.0572188	-3.19523
XP_011537894.1	-2.26157	17.0451	-3.67144	0.0142686	0.0572188	-3.19596
NP_004392.1	-1.25318	17.7606	-3.66897	0.0143055	0.0573087	-3.19883
NP_705618.1	0.555057	22.0228	3.6676	0.0143262	0.0573247	-3.20044
NP_003253.1	0.604554	19.9613	3.66545	0.0143585	0.0573247	-3.20294
NP_005753.1	0.468702	23.3813	3.66487	0.0143671	0.0573247	-3.20361
NP_002026.1	1.43115	18.8878	3.66421	0.0143771	0.0573247	-3.20438
NP_001021.1	-0.957893	21.2965	-3.6639	0.0143818	0.0573247	-3.20474
XP_016872586.1	0.533547	22.1951	3.66209	0.0144091	0.0573759	-3.20685
NP_001243094.1	1.30145	20.13	3.65379	0.0145351	0.0578198	-3.21654
NP_003085.1	0.748095	20.0952	3.65244	0.0145557	0.0578438	-3.21812
XP_024304632.1	-0.720013	18.8806	-3.64908	0.0146073	0.0579907	-3.22205
XP_011515548.1	1.49462	17.7233	3.64233	0.0147113	0.0583451	-3.22994
XP_047298087.1	-0.542567	24.2126	-3.63677	0.0147976	0.0583623	-3.23645
NP_060621.3	-1.57353	17.2105	-3.63662	0.0148	0.0583623	-3.23662
XP_005264542.1	0.744863	22.3615	3.63648	0.0148022	0.0583623	-3.23679
NP_005304.3	0.620337	25.7868	3.63615	0.0148073	0.0583623	-3.23717
NP_690601.1	-0.803315	20.8966	-3.63534	0.01482	0.0583623	-3.23813
XP_011522580.1	1.01241	14.0315	3.63498	0.0148255	0.0583623	-3.23854
NP_006796.1	-0.714957	21.8823	-3.63327	0.0148523	0.0583623	-3.24055
XP_011537841.1	1.35326	21.1035	3.63268	0.0148616	0.0583623	-3.24125
XP_047298601.1	1.15488	17.6423	3.63266	0.0148618	0.0583623	-3.24126
NP_001966.1	-1.79	22.0364	-3.63041	0.0148971	0.0583623	-3.2439
NP_000683.3	-1.2705	18.9326	-3.63035	0.0148981	0.0583623	-3.24397
XP_016863309.1	-1.87083	16.3571	-3.63023	0.0148999	0.0583623	-3.24411
NP_001135.3	0.795924	18.3748	3.62978	0.014907	0.0583623	-3.24463
NP_003746.2	-1.11268	20.2106	-3.6236	0.0150044	0.0586427	-3.25188
NP_001157412.1	-1.29765	19.4259	-3.62337	0.0150082	0.0586427	-3.25216
NP_054779.1	-1.07561	18.9549	-3.61994	0.0150626	0.0587658	-3.25618
XP_024304288.1	-0.910961	19.8699	-3.61939	0.0150713	0.0587658	-3.25682
NP_000875.2	-0.575306	22.9704	-3.61858	0.0150841	0.0587658	-3.25777
NP_001741.4	-2.16644	18.6234	-3.61479	0.0151447	0.0589441	-3.26223
NP_006444.2	0.82086	19.9918	3.61262	0.0151795	0.0590215	-3.26478
NP_001313509.1	1.51194	20.48	3.609	0.0152376	0.0591417	-3.26902
NP_001014446.1	-0.511203	19.6766	-3.60857	0.0152445	0.0591417	-3.26953
NP_006784.1	0.53485	22.3192	3.60791	0.0152552	0.0591417	-3.2703
XP_047273748.1	0.539542	24.7447	3.60593	0.0152872	0.0591582	-3.27264
XP_047305342.1	-1.10148	19.2287	-3.60525	0.0152981	0.0591582	-3.27343
NP_055070.1	0.979714	21.2626	3.60488	0.0153042	0.0591582	-3.27387
XP_047304610.1	0.983597	20.7678	3.60282	0.0153375	0.0592293	-3.27629
XP_016869974.1	-0.981567	18.5317	-3.59811	0.0154142	0.0594196	-3.28183
NP_001186797.1	-1.69355	18.852	-3.59796	0.0154167	0.0594196	-3.28201
XP_016862916.1	-1.27117	14.4428	-3.59572	0.0154533	0.0595026	-3.28464
NP_002067.1	0.501041	21.2158	3.59337	0.0154918	0.0595932	-3.28741
NP_000991.1	-0.559588	20.1539	-3.59073	0.0155351	0.0597019	-3.29051
NP_066952.1	-1.41245	19.3788	-3.58807	0.015579	0.0597677	-3.29365
NP_004682.2	1.13771	19.7893	3.58787	0.0155824	0.0597677	-3.29389
NP_002072.2	1.98291	17.1244	3.58452	0.0156379	0.0599226	-3.29784
NP_001646.2	-0.550291	20.4502	-3.58291	0.0156646	0.0599551	-3.29973
NP_005588.2	-0.803026	18.816	-3.5817	0.0156848	0.0599551	-3.30117
XP_005268045.1	0.934076	21.2253	3.58128	0.0156917	0.0599551	-3.30166
NP_001265338.1	-1.43756	19.1577	-3.5777	0.0157515	0.0601255	-3.30588
NP_004138.1	-0.916218	18.7863	-3.57591	0.0157815	0.0601823	-3.308
NP_001280624.1	-0.894411	21.3762	-3.57271	0.0158351	0.0603286	-3.31176
NP_004896.1	-1.23391	20.9479	-3.56932	0.0158924	0.060369	-3.31577
XP_047294906.1	-1.00868	17.3837	-3.56895	0.0158987	0.060369	-3.31621
NP_060615.1	1.62123	19.0385	3.56866	0.0159036	0.060369	-3.31656
NP_000843.1	-1.3286	21.9854	-3.56848	0.0159066	0.060369	-3.31677
NP_219488.1	0.702367	20.3138	3.56478	0.0159693	0.060549	-3.32114
NP_110395.1	-1.75801	16.8706	-3.56354	0.0159905	0.0605713	-3.32261
XP_047292271.1	0.499391	16.1952	3.56194	0.0160177	0.0606062	-3.3245
NP_001269354.1	1.06408	18.787	3.56056	0.0160412	0.0606062	-3.32613
NP_001307329.1	-2.20368	17.6053	-3.56016	0.016048	0.0606062	-3.3266
NP_006364.2	0.659207	22.6412	3.55892	0.0160692	0.0606062	-3.32806
NP_004039.1	0.802265	22.7807	3.55839	0.0160783	0.0606062	-3.32869
NP_056285.1	0.940811	18.8429	3.55763	0.0160914	0.0606062	-3.32959
NP_877725.1	-1.60806	17.5433	-3.55273	0.0161756	0.0608235	-3.3354
XP_047286256.1	-0.962359	22.8727	-3.55174	0.0161926	0.0608235	-3.33656
NP_001171485.1	1.72845	17.0803	3.5516	0.0161951	0.0608235	-3.33673
XP_024306617.1	-1.14553	18.7209	-3.5458	0.0162956	0.0610891	-3.3436
NP_005339.3	-0.693115	25.4737	-3.54327	0.0163396	0.0610891	-3.3466
NP_002813.3	-0.83832	20.213	-3.54326	0.0163399	0.0610891	-3.34661
NP_057226.1	0.988996	21.8711	3.54203	0.0163613	0.0610891	-3.34807
NP_001365354.1	-2.25299	16.3064	-3.54165	0.016368	0.0610891	-3.34852
NP_066977.1	-2.00338	18.0403	-3.54162	0.0163684	0.0610891	-3.34855
NP_079348.1	0.836947	19.5445	3.54133	0.0163736	0.0610891	-3.3489
NP_001191020.1	-0.582907	21.6582	-3.53909	0.0164127	0.0611774	-3.35155
XP_011526751.1	2.17217	18.8623	3.53781	0.0164352	0.0611886	-3.35307
XP_047289842.1	-1.03068	19.1758	-3.53716	0.0164465	0.0611886	-3.35384
NP_065843.4	0.65983	22.0751	3.53546	0.0164765	0.0612426	-3.35586
XP_016864025.1	-1.26956	15.8285	-3.53002	0.0165726	0.0614532	-3.36231
NP_002202.2	0.637388	24.9854	3.5295	0.0165818	0.0614532	-3.36293
NP_001243898.1	1.28209	15.6035	3.52836	0.0166022	0.0614532	-3.36429
NP_002120.1	-0.946973	20.6665	-3.52815	0.0166059	0.0614532	-3.36454
NP_001304915.1	1.55701	16.9861	3.52788	0.0166106	0.0614532	-3.36486
NP_001359034.1	0.699375	23.0565	3.52129	0.0167282	0.0618305	-3.37269
XP_047288556.1	2.34245	14.7945	3.52001	0.0167513	0.061858	-3.37422
NP_055186.3	0.77822	19.0921	3.51315	0.0168748	0.0622057	-3.38237
XP_047300376.1	-0.481551	17.8651	-3.51304	0.0168768	0.0622057	-3.3825
NP_009200.2	0.661095	20.4078	3.51144	0.0169057	0.0622205	-3.3844
XP_047295918.1	-0.919174	21.5892	-3.51109	0.0169122	0.0622205	-3.38483
NP_001310486.1	1.50712	17.5627	3.50944	0.016942	0.0622725	-3.38678
NP_001129126.1	-0.742118	20.8911	-3.50785	0.0169709	0.062321	-3.38867
NP_001142.2	0.88612	18.4245	3.50309	0.0170579	0.0625826	-3.39435
NP_115544.1	0.946013	18.7008	3.50107	0.017095	0.0626607	-3.39676
NP_001229290.1	-1.14505	17.3162	-3.49942	0.0171253	0.0627135	-3.39872
NP_004166.1	0.908362	22.2113	3.49678	0.017174	0.0628339	-3.40187
NP_057175.1	-0.769423	20.9825	-3.48957	0.0173077	0.0632648	-3.41047
XP_005255886.1	0.558836	16.187	3.48826	0.0173321	0.0632957	-3.41204
NP_004506.2	0.494267	23.0283	3.48537	0.017386	0.0634342	-3.41549
NP_001362369.1	0.994438	21.2557	3.48417	0.0174085	0.0634577	-3.41692
XP_016867006.1	-0.663	21.9634	-3.48252	0.0174395	0.0634586	-3.41889
XP_047299208.1	1.82831	18.7228	3.48245	0.0174407	0.0634586	-3.41897
NP_055969.1	0.671588	19.7021	3.47953	0.0174958	0.0636007	-3.42247
NP_006420.1	-0.554487	22.4041	-3.4775	0.0175342	0.0636456	-3.4249
NP_057327.2	1.72467	18.0689	3.47717	0.0175403	0.0636456	-3.42528
XP_047286859.1	-1.42512	18.2654	-3.47525	0.0175766	0.0637192	-3.42758
XP_047289323.1	-1.35621	19.3976	-3.46713	0.0177314	0.0641462	-3.4373
NP_001336757.1	1.03659	20.1455	3.46688	0.0177361	0.0641462	-3.43759
XP_047292621.1	0.890089	16.6003	3.46652	0.0177429	0.0641462	-3.43802
XP_047287731.1	0.760608	17.4831	3.46487	0.0177746	0.0642021	-3.44
NP_060895.1	1.89305	19.3147	3.46375	0.0177961	0.0642215	-3.44134
NP_001268227.1	-1.41727	18.6001	-3.46001	0.0178683	0.0643781	-3.44583
NP_001679.2	0.56893	21.8043	3.45981	0.017872	0.0643781	-3.44606
NP_002018.1	-1.68482	15.6908	-3.45859	0.0178956	0.0644047	-3.44752
NP_006422.1	-0.637292	22.9172	-3.4537	0.0179905	0.0646593	-3.45339
XP_006718788.1	-0.660623	20.9989	-3.45327	0.017999	0.0646593	-3.45391
NP_005861.2	0.910138	20.0659	3.45148	0.0180337	0.0647256	-3.45604
NP_060676.2	-0.751802	20.9295	-3.44823	0.0180974	0.0648952	-3.45995
NP_001093897.1	-2.12495	17.8783	-3.44447	0.0181711	0.065101	-3.46446
XP_016870739.1	1.95023	15.0673	3.43911	0.0182771	0.0654214	-3.4709
NP_001015877.1	-1.02527	18.7375	-3.43392	0.0183802	0.0657052	-3.47714
NP_054765.1	1.43234	16.3014	3.43345	0.0183895	0.0657052	-3.4777
NP_008993.1	1.41326	17.8504	3.43143	0.0184299	0.0657901	-3.48013
NP_001136150.1	0.800359	19.5029	3.42955	0.0184675	0.0658652	-3.48239
NP_066361.1	1.3354	17.5562	3.42825	0.0184936	0.0658944	-3.48395
NP_002532.2	0.714099	22.9793	3.4271	0.0185168	0.0658944	-3.48534
NP_005031.1	0.852015	19.9136	3.4264	0.0185307	0.0658944	-3.48617
XP_047303776.1	0.721687	20.9181	3.42584	0.0185421	0.0658944	-3.48686
XP_011542194.1	-0.635027	22.2735	-3.4246	0.018567	0.0659238	-3.48834
NP_003745.1	-0.887943	20.7507	-3.42196	0.0186203	0.0660537	-3.49152
XP_011523189.1	0.608007	19.2439	3.41916	0.0186771	0.066196	-3.49489
NP_002922.2	-0.652184	19.2849	-3.41647	0.0187319	0.066331	-3.49814
NP_001103973.1	0.672498	17.6127	3.40918	0.018881	0.0667992	-3.50692
NP_057731.1	1.26775	16.7781	3.40696	0.0189268	0.0669016	-3.5096
NP_057535.1	-0.817879	21.6893	-3.40584	0.0189499	0.0669237	-3.51095
XP_005248611.1	0.637614	17.9695	3.39972	0.0190767	0.0673117	-3.51834
XP_011512465.1	-1.22264	16.3103	-3.39696	0.0191342	0.0674543	-3.52167
XP_011513814.1	-2.14607	15.5975	-3.39479	0.0191794	0.0675537	-3.52428
NP_060531.2	1.36689	18.3446	3.3919	0.0192401	0.0677074	-3.52778
NP_001035934.3	2.43873	18.7642	3.38727	0.0193376	0.0679902	-3.53338
XP_024302635.1	-1.6441	17.7932	-3.38636	0.0193569	0.0679976	-3.53448
NP_001419.1	-0.699466	26.6737	-3.38245	0.0194396	0.068228	-3.5392
NP_055082.1	-1.26036	18.0218	-3.38095	0.0194715	0.0682794	-3.54102
NP_658985.2	2.96151	15.2558	3.37961	0.0195	0.068319	-3.54264
XP_047282203.1	0.897773	18.3246	3.37856	0.0195225	0.0683373	-3.54391
NP_689753.2	0.886041	15.023	3.37266	0.019649	0.0687195	-3.55106
NP_001307815.1	0.886027	21.6848	3.37074	0.0196904	0.0687624	-3.55339
XP_005263754.1	0.906495	16.574	3.37048	0.0196959	0.0687624	-3.5537
NP_001265407.1	0.754478	19.8243	3.36307	0.0198564	0.0692616	-3.56268
NP_001007594.2	2.43319	18.3409	3.36045	0.0199135	0.0693289	-3.56586
NP_006347.1	0.902906	21.8167	3.3599	0.0199257	0.0693289	-3.56653
NP_001387332.1	0.732284	23.3682	3.35973	0.0199292	0.0693289	-3.56673
XP_047275246.1	-0.914311	15.1863	-3.35898	0.0199456	0.0693289	-3.56764
XP_047277041.1	-1.53625	18.2276	-3.3579	0.0199693	0.0693504	-3.56895
NP_000681.2	0.66578	19.1114	3.35091	0.0201231	0.0697824	-3.57744
XP_047285256.1	-0.661214	21.846	-3.35065	0.0201289	0.0697824	-3.57776
XP_005252022.1	-0.438253	23.9092	-3.34896	0.0201663	0.0698204	-3.57981
NP_005773.3	-0.571209	22.2398	-3.34856	0.020175	0.0698204	-3.58029
XP_005268428.1	0.682361	19.0501	3.34493	0.0202556	0.0700382	-3.5847
NP_066932.1	-1.0353	22.6848	-3.34259	0.0203078	0.0701206	-3.58755
NP_001368914.1	-1.74099	16.6824	-3.34228	0.0203148	0.0701206	-3.58793
NP_001308392.1	0.761139	21.1163	3.3406	0.0203523	0.0701451	-3.58997
XP_024309837.1	-2.12668	16.4305	-3.34038	0.0203573	0.0701451	-3.59024
XP_047303200.1	-1.14989	19.3766	-3.33681	0.0204373	0.0703596	-3.59458
NP_036557.1	-1.18581	18.3137	-3.33587	0.0204585	0.0703715	-3.59572
NP_056167.1	0.765122	20.9701	3.33473	0.0204842	0.0703989	-3.59711
XP_011513901.1	-0.756621	22.0292	-3.32445	0.0207175	0.0710837	-3.60964
NP_057517.1	-1.09407	17.1994	-3.32437	0.0207193	0.0710837	-3.60973
NP_001116079.1	1.37802	15.976	3.3192	0.0208378	0.0714283	-3.61604
NP_004888.2	1.95064	17.656	3.3093	0.0210666	0.0720924	-3.62811
NP_068593.2	1.04125	16.7183	3.30925	0.0210679	0.0720924	-3.62817
NP_001257609.1	0.974382	18.0722	3.30725	0.0211144	0.0721539	-3.63061
NP_036335.1	-1.00034	19.4038	-3.30558	0.0211534	0.0721539	-3.63265
XP_047293864.1	0.709493	18.5159	3.30491	0.0211692	0.0721539	-3.63348
NP_061924.1	1.67548	18.31	3.30486	0.0211702	0.0721539	-3.63353
NP_006799.1	-2.28491	19.0558	-3.30438	0.0211816	0.0721539	-3.63412
XP_047294428.1	2.85542	15.0281	3.3038	0.021195	0.0721539	-3.63482
NP_060779.2	1.60423	14.8841	3.29898	0.0213083	0.0724775	-3.64072
NP_817092.1	-1.19855	18.7957	-3.29812	0.0213288	0.0724849	-3.64178
NP_037470.1	1.4701	19.6068	3.29631	0.0213714	0.0725478	-3.64398
NP_001093.1	-0.400779	24.4948	-3.29578	0.0213838	0.0725478	-3.64462
NP_003720.1	-1.4029	17.3764	-3.29404	0.0214251	0.0726256	-3.64675
NP_001189418.1	1.58379	17.9915	3.29153	0.0214849	0.0727045	-3.64983
NP_005708.1	-1.5943	18.941	-3.29152	0.021485	0.0727045	-3.64984
XP_047301893.1	0.410984	21.2336	3.28582	0.0216211	0.0730967	-3.65681
NP_660213.1	0.758702	17.3731	3.28512	0.0216378	0.0730967	-3.65767
NP_006835.2	0.609595	21.1011	3.28411	0.0216622	0.0731169	-3.65891
NP_008830.2	0.923921	19.0761	3.27509	0.0218801	0.0737895	-3.66997
XP_047299900.1	-1.47529	15.801	-3.27236	0.0219465	0.0739306	-3.67331
XP_047292260.1	1.37147	18.5748	3.27127	0.0219731	0.0739306	-3.67465
NP_056175.3	-0.556664	20.1452	-3.27107	0.0219778	0.0739306	-3.67489
NP_057292.1	-1.22892	17.253	-3.26887	0.0220317	0.0740488	-3.67759
XP_047277328.1	0.601964	19.875	3.2637	0.0221586	0.0744125	-3.68393
NP_852616.1	0.729218	17.1581	3.26177	0.0222063	0.0745093	-3.6863
NP_006550.1	0.473425	21.8246	3.25679	0.0223296	0.07486	-3.69242
NP_066285.1	1.35173	17.5912	3.2545	0.0223866	0.0749874	-3.69523
NP_001447.2	-0.583162	26.1739	-3.2507	0.0224816	0.0750852	-3.69991
XP_016858894.1	0.875491	18.4868	3.25052	0.0224861	0.0750852	-3.70013
NP_065109.1	11.5478	13.6514	3.2503	0.0224917	0.0750852	-3.7004
NP_002349.1	-1.19122	16.8319	-3.2502	0.0224942	0.0750852	-3.70052
NP_001605.1	-0.389809	27.7643	-3.24955	0.0225104	0.0750852	-3.70132
XP_016867797.2	-1.01299	15.5864	-3.24591	0.0226018	0.0752877	-3.70579
NP_055117.1	0.998821	19.4195	3.24543	0.0226141	0.0752877	-3.70639
NP_003320.2	-1.22497	21.5205	-3.24343	0.0226644	0.0752877	-3.70885
NP_005318.6	0.588065	21.4314	3.24329	0.0226681	0.0752877	-3.70902
NP_036546.2	-1.18661	18.9223	-3.24302	0.0226749	0.0752877	-3.70936
NP_055156.1	0.491904	20.7226	3.24248	0.0226883	0.0752877	-3.71001
NP_001160006.1	-1.70579	15.7191	-3.2412	0.0227208	0.0752877	-3.71159
XP_011543800.1	-2.38601	17.6232	-3.24018	0.0227468	0.0752877	-3.71285
NP_001744.2	0.525157	23.0766	3.23973	0.0227581	0.0752877	-3.7134
XP_016877795.1	0.788741	15.4858	3.23962	0.0227609	0.0752877	-3.71353
NP_001958.2	-2.17651	17.9277	-3.23809	0.0227999	0.0753538	-3.71542
XP_047300054.1	-0.95259	19.9352	-3.23571	0.0228606	0.0754913	-3.71835
XP_047303331.1	-0.914325	17.6225	-3.23465	0.0228875	0.0754991	-3.71965
NP_066926.1	-1.31708	22.538	-3.23412	0.022901	0.0754991	-3.7203
NP_057444.2	-0.868602	19.1054	-3.23224	0.0229492	0.0755952	-3.72262
NP_056461.1	0.587748	22.7411	3.22912	0.0230293	0.0757961	-3.72647
XP_047277175.1	-4.94491	14.4462	-3.22786	0.0230618	0.0758066	-3.72802
NP_009186.1	1.21195	16.5534	3.22695	0.0230854	0.0758066	-3.72915
NP_003928.1	-2.19439	18.8459	-3.22548	0.0231232	0.0758066	-3.73095
NP_056399.1	0.582353	20.1458	3.22468	0.0231438	0.0758066	-3.73194
NP_001278798.1	0.709243	20.7395	3.22467	0.0231443	0.0758066	-3.73196
NP_001310462.1	3.24474	16.4738	3.22455	0.0231472	0.0758066	-3.7321
XP_011522642.1	0.502958	21.0788	3.22071	0.0232469	0.0760356	-3.73684
NP_059867.3	-1.5945	18.7812	-3.21998	0.0232659	0.0760356	-3.73774
XP_047303395.1	1.82512	17.1162	3.21964	0.0232747	0.0760356	-3.73815
XP_047287248.1	1.13407	19.3737	3.21421	0.0234166	0.0764364	-3.74486
XP_016875932.1	-0.942696	16.7657	-3.20975	0.023534	0.0767565	-3.75037
NP_001365440.1	0.670988	20.4068	3.20822	0.0235742	0.0768244	-3.75225
NP_001191006.1	1.00777	15.6636	3.20595	0.0236344	0.0769014	-3.75507
NP_004353.1	2.28742	18.0522	3.20587	0.0236366	0.0769014	-3.75517
XP_005263293.1	-0.672646	20.42	-3.20445	0.023674	0.07696	-3.75691
NP_671716.2	-0.661405	16.8587	-3.2037	0.0236942	0.0769624	-3.75785
XP_006715170.1	2.84742	18.0412	3.2	0.0237925	0.0772185	-3.76242
NP_001152759.1	-0.741682	25.0644	-3.19743	0.0238614	0.0772911	-3.76561
NP_938405.1	-1.13022	21.1212	-3.19715	0.023869	0.0772911	-3.76595
NP_055851.1	1.30187	17.285	3.19698	0.0238733	0.0772911	-3.76615
NP_006296.1	-1.98455	19.2373	-3.19333	0.0239713	0.0775451	-3.77067
NP_001269530.1	-0.796263	21.4006	-3.19158	0.0240185	0.0776343	-3.77283
NP_001180326.1	-1.48097	18.1919	-3.18924	0.0240818	0.077708	-3.77573
NP_001308316.1	-2.79205	18.279	-3.18907	0.0240863	0.077708	-3.77594
NP_982289.1	0.485475	21.7989	3.18857	0.0241	0.077708	-3.77657
NP_817124.1	-0.921161	20.4328	-3.18532	0.0241881	0.0779286	-3.78059
NP_001161462.1	-1.29621	18.0943	-3.18013	0.0243298	0.0783214	-3.78703
XP_024307205.1	-2.73285	17.3368	-3.17742	0.024404	0.0784112	-3.79038
XP_047277650.1	-0.534025	23.185	-3.177	0.0244156	0.0784112	-3.79091
XP_047301872.1	-2.1624	16.2269	-3.17659	0.0244269	0.0784112	-3.79141
NP_003312.3	0.642726	23.5835	3.17623	0.0244368	0.0784112	-3.79186
XP_005270360.1	-1.48637	15.3744	-3.17391	0.0245008	0.0785532	-3.79474
NP_001271266.1	0.938586	19.8821	3.16804	0.0246632	0.07901	-3.80202
NP_001128527.1	-0.765087	23.6758	-3.16581	0.0247254	0.0791453	-3.80479
NP_060421.3	0.72767	20.3796	3.16349	0.0247902	0.0792484	-3.80767
NP_002802.2	-0.870671	20.7446	-3.16322	0.0247976	0.0792484	-3.808
NP_002004.1	-0.659153	19.9165	-3.16212	0.0248286	0.0792835	-3.80938
NP_001035889.1	-2.29842	16.8438	-3.15741	0.0249608	0.0795972	-3.81522
XP_047296695.1	-0.889428	17.065	-3.15696	0.0249733	0.0795972	-3.81578
XP_016883644.1	1.05109	20.0924	3.15648	0.024987	0.0795972	-3.81638
NP_001123561.1	-0.473983	21.3289	-3.15386	0.0250611	0.079769	-3.81964
XP_047305888.1	-0.695388	20.7928	-3.15257	0.0250976	0.0798212	-3.82124
NP_001358173.1	0.432052	24.1546	3.15007	0.0251685	0.0799825	-3.82435
NP_001186778.1	1.14982	19.1979	3.14652	0.0252697	0.0802347	-3.82876
NP_001317280.1	-0.514041	20.1577	-3.14587	0.0252883	0.0802347	-3.82957
NP_006852.1	0.946463	19.9837	3.14345	0.0253574	0.0803898	-3.83258
NP_005493.2	0.814874	17.4886	3.13649	0.0255582	0.0809392	-3.84126
NP_056034.2	0.764445	18.0294	3.13602	0.0255716	0.0809392	-3.84183
XP_047295971.1	0.551932	22.2237	3.13484	0.025606	0.0809834	-3.84331
NP_003891.1	0.89086	18.0464	3.11378	0.0262249	0.0827106	-3.86958
NP_110410.1	0.733	18.3624	3.1136	0.0262302	0.0827106	-3.86981
NP_002286.2	-0.976567	22.8588	-3.11353	0.0262321	0.0827106	-3.86988
NP_079216.4	-1.9366	15.5819	-3.11342	0.0262355	0.0827106	-3.87003
NP_570843.2	-0.583211	20.0183	-3.11207	0.0262757	0.0827311	-3.87171
NP_005756.2	0.879679	18.269	3.11176	0.026285	0.0827311	-3.8721
NP_001333156.1	1.5717	18.9966	3.11111	0.0263046	0.0827311	-3.87292
XP_047287630.1	2.8126	16.7823	3.1059	0.0264607	0.0831403	-3.87943
NP_079100.2	-0.92888	19.23	-3.10537	0.0264766	0.0831403	-3.88009
NP_001363747.1	-1.41143	18.1175	-3.1042	0.0265119	0.0831714	-3.88155
NP_937838.1	-1.80532	17.6338	-3.10365	0.0265284	0.0831714	-3.88224
NP_612382.1	0.45593	20.0579	3.09937	0.026658	0.0834105	-3.88759
XP_047277366.1	-0.74184	20.2328	-3.09924	0.026662	0.0834105	-3.88776
NP_061903.2	-0.856605	17.9677	-3.09904	0.0266678	0.0834105	-3.888
NP_112577.1	0.875171	19.4104	3.09798	0.0267002	0.083446	-3.88933
NP_689953.1	0.532577	20.3504	3.08696	0.0270375	0.0844335	-3.90313
NP_001485.2	-0.985144	21.7287	-3.08582	0.0270724	0.084476	-3.90454
XP_047273454.1	0.94657	15.3417	3.0846	0.02711	0.0845271	-3.90607
XP_047272479.1	-1.32535	19.1452	-3.08166	0.0272012	0.0847447	-3.90976
NP_001276972.1	0.470184	19.3062	3.08027	0.0272444	0.0848126	-3.9115
NP_000929.1	0.501287	19.9555	3.07689	0.0273499	0.0850742	-3.91575
NP_001302460.1	-0.675525	21.8471	-3.07515	0.027404	0.0851759	-3.91792
NP_060140.2	-1.14291	19.5929	-3.07235	0.0274919	0.0853185	-3.92143
NP_001070706.1	12.2529	10.5948	3.07232	0.0274929	0.0853185	-3.92148
XP_011531468.1	-0.867235	18.8474	-3.07074	0.0275426	0.0853516	-3.92346
NP_006746.1	-0.657904	21.1177	-3.07061	0.0275466	0.0853516	-3.92362
XP_047296624.1	-0.583699	23.1162	-3.06742	0.0276473	0.0855966	-3.92763
NP_001334658.1	0.705085	21.2409	3.06537	0.0277121	0.0857303	-3.9302
NP_001317657.1	-1.98919	16.5129	-3.06384	0.0277606	0.0858135	-3.93212
NP_005727.1	-1.08998	19.9129	-3.06217	0.0278137	0.0859105	-3.93422
NP_060710.3	0.456463	18.3637	3.05821	0.02794	0.0862334	-3.93919
NP_006451.1	1.80336	18.4727	3.05668	0.0279888	0.086292	-3.94111
NP_075068.2	0.623671	19.2417	3.05626	0.0280025	0.086292	-3.94164
XP_011526463.1	0.581548	15.9285	3.05384	0.0280802	0.0864644	-3.94469
NP_006000.2	-0.523211	20.0924	-3.0494	0.0282233	0.0867972	-3.95026
XP_047292484.1	0.778239	23.2463	3.04913	0.0282321	0.0867972	-3.95061
NP_001008397.1	-10.8168	12.8123	-3.04767	0.0282793	0.086875	-3.95244
NP_001373792.1	0.562337	21.9664	3.03902	0.028561	0.0876726	-3.96332
XP_011540439.1	0.614463	17.111	3.03541	0.0286799	0.0879694	-3.96787
NP_005507.3	2.16378	15.1989	3.03443	0.0287121	0.0879883	-3.96911
NP_001374941.1	-1.37549	17.3215	-3.03387	0.0287304	0.0879883	-3.96981
NP_060479.3	12.8415	11.1684	3.03175	0.0288005	0.0881349	-3.97248
NP_005382.1	1.61768	19.3482	3.03007	0.0288562	0.0882372	-3.9746
XP_011520085.1	-1.20231	19.0853	-3.02714	0.0289535	0.0884665	-3.97829
NP_055205.2	-0.513691	23.9613	-3.02542	0.0290107	0.088573	-3.98045
YP_003024031.1	0.580273	19.6224	3.02251	0.0291079	0.0888014	-3.98412
NP_006508.2	2.93895	19.0555	3.02146	0.0291432	0.088841	-3.98545
NP_001177765.1	-1.16908	19.5777	-3.01906	0.0292238	0.089013	-3.98848
NP_001129602.1	1.35946	18.7814	3.01844	0.0292446	0.089013	-3.98926
NP_057366.2	0.956623	20.7792	3.01718	0.0292872	0.0890745	-3.99086
NP_001382143.1	0.65733	16.1186	3.01541	0.0293469	0.0891262	-3.99309
NP_003944.1	0.532288	21.1219	3.01534	0.0293492	0.0891262	-3.99317
NP_849193.1	0.685092	21.4288	3.00968	0.0295412	0.0896407	-4.00032
NP_060760.2	-1.56146	16.5121	-3.00754	0.0296139	0.0897726	-4.00302
NP_001376220.1	-1.56718	16.4406	-3.00645	0.0296513	0.0897726	-4.0044
NP_002564.1	-1.30029	17.4816	-3.00641	0.0296526	0.0897726	-4.00445
NP_001406.1	-0.64933	22.1225	-3.0033	0.029759	0.0900261	-4.00837
NP_009197.3	-0.956075	15.5466	-2.99582	0.030017	0.0907373	-4.01783
XP_016876417.1	-0.875044	21.1908	-2.98927	0.0302449	0.0913566	-4.02612
NP_982257.1	-1.91151	16.6233	-2.98702	0.0303235	0.0915245	-4.02896
XP_047304563.1	3.58318	14.8077	2.9838	0.0304367	0.0917287	-4.03304
NP_085131.1	1.20854	16.257	2.98243	0.030485	0.0917287	-4.03478
NP_057521.1	-1.31115	18.6481	-2.9823	0.0304896	0.0917287	-4.03494
NP_001136336.2	1.24898	17.8414	2.98215	0.0304948	0.0917287	-4.03513
NP_002708.1	-1.02887	19.0594	-2.98111	0.0305315	0.0917287	-4.03645
NP_001013269.1	0.520323	21.1844	2.98058	0.0305502	0.0917287	-4.03712
NP_006658.1	0.701317	22.6749	2.9805	0.0305531	0.0917287	-4.03722
XP_005269298.1	0.633211	20.3488	2.97488	0.0307525	0.0922576	-4.04435
NP_004362.2	-0.474732	22.4723	-2.97148	0.0308739	0.0925518	-4.04866
NP_002893.1	0.527291	21.0687	2.96788	0.0310027	0.0928676	-4.05321
NP_001333416.1	0.686845	18.8917	2.96694	0.0310365	0.0928986	-4.05441
NP_004879.1	1.65425	17.6223	2.9646	0.031121	0.0930401	-4.05738
NP_001308660.1	0.803853	17.9114	2.96433	0.0311307	0.0930401	-4.05772
NP_008925.1	0.99005	16.7759	2.96358	0.0311576	0.0930506	-4.05867
NP_037468.1	0.974995	22.3093	2.96197	0.031216	0.0931547	-4.06072
NP_073729.1	-1.00566	16.1963	-2.96025	0.0312782	0.0932423	-4.0629
NP_001350745.1	0.868657	19.8262	2.95986	0.0312923	0.0932423	-4.06339
NP_258411.2	-1.02375	14.8905	-2.95658	0.0314116	0.0935272	-4.06755
NP_477520.2	-1.30766	17.3641	-2.95582	0.0314394	0.0935397	-4.06852
NP_060310.1	1.4204	17.0441	2.95067	0.0316278	0.0940299	-4.07506
XP_011527391.1	0.488081	20.2073	2.94906	0.031687	0.0941354	-4.07711
XP_016868908.1	0.644612	24.4632	2.94839	0.0317117	0.0941383	-4.07796
XP_005262198.1	1.2342	19.8303	2.94571	0.0318105	0.0943228	-4.08136
NP_001184223.1	-0.839943	19.5999	-2.94542	0.0318215	0.0943228	-4.08174
NP_060829.2	0.820218	18.051	2.94299	0.0319114	0.0945187	-4.08482
NP_065171.2	1.13996	16.182	2.93856	0.0320761	0.0949356	-4.09045
NP_000301.1	0.545227	20.0751	2.93719	0.0321275	0.0950168	-4.0922
NP_001308661.1	0.903527	17.912	2.93585	0.0321773	0.0950934	-4.0939
NP_775882.2	-0.741178	19.6445	-2.93367	0.0322591	0.0952642	-4.09667
XP_047280796.1	-1.05462	18.4998	-2.93182	0.0323287	0.0953986	-4.09903
NP_006588.1	-0.425558	25.5823	-2.93036	0.0323836	0.0954895	-4.10088
XP_047297246.1	2.11643	15.4735	2.92402	0.032624	0.0959571	-4.10897
NP_116147.1	0.549599	19.3194	2.92369	0.0326364	0.0959571	-4.10938
NP_001007.2	-0.590825	22.5231	-2.92366	0.0326375	0.0959571	-4.10942
XP_024310112.1	0.411296	16.2537	2.92362	0.032639	0.0959571	-4.10947
NP_006266.2	0.772551	21.0562	2.92256	0.0326793	0.0960047	-4.11082
NP_476433.1	0.53643	20.3644	2.92122	0.0327304	0.0960836	-4.11253
NP_116219.2	0.964907	18.386	2.92057	0.0327553	0.0960853	-4.11336
XP_047272020.1	1.57893	17.4408	2.91903	0.0328143	0.0961874	-4.11532
NP_001373392.1	-0.65267	20.8305	-2.91713	0.032887	0.0962879	-4.11774
NP_003339.1	-1.25706	18.9699	-2.91687	0.0328971	0.0962879	-4.11808
NP_001350893.1	1.18708	17.7718	2.91588	0.0329349	0.0963274	-4.11933
NP_006285.1	0.639408	20.3989	2.91238	0.0330696	0.0966501	-4.12379
NP_003095.2	-1.98753	18.0257	-2.91092	0.0331262	0.0966958	-4.12566
NP_001161406.1	2.58826	15.6707	2.91072	0.033134	0.0966958	-4.12592
NP_001363296.1	0.363771	15.4406	2.90955	0.0331794	0.0967044	-4.12741
XP_047300903.1	11.7229	10.3769	2.90865	0.0332142	0.0967044	-4.12856
NP_056290.3	-0.70924	18.2329	-2.90843	0.0332228	0.0967044	-4.12884
NP_001336658.1	0.935058	19.8908	2.90812	0.0332345	0.0967044	-4.12923
NP_001311169.1	-3.64531	17.7158	-2.90327	0.0334237	0.0971836	-4.13543
NP_001309749.1	0.602977	22.7511	2.90105	0.0335103	0.0973639	-4.13825
NP_001300950.1	2.18971	15.8316	2.89819	0.0336225	0.0976184	-4.1419
NP_001381787.1	-0.80209	19.4954	-2.89696	0.033671	0.0976876	-4.14347
NP_057071.2	-0.469982	19.5439	-2.89448	0.0337689	0.0978538	-4.14665
NP_002755.1	-1.49621	16.8478	-2.89426	0.0337776	0.0978538	-4.14692
NP_612467.1	-0.816562	16.3962	-2.89314	0.0338217	0.0979102	-4.14835
XP_016855889.1	2.09208	18.2501	2.8918	0.0338747	0.0979922	-4.15006
XP_006712699.1	0.647143	22.9735	2.88901	0.0339856	0.0982411	-4.15363
XP_016860661.1	-0.861639	18.9186	-2.88541	0.0341294	0.0985849	-4.15823
NP_000091.1	-0.568512	20.8612	-2.87673	0.0344782	0.0994297	-4.16933
NP_060555.2	-1.84054	17.8058	-2.87637	0.034493	0.0994297	-4.1698
XP_047297743.1	-0.5972	19.0599	-2.87577	0.0345171	0.0994297	-4.17056
XP_047285235.1	-1.27958	17.9693	-2.8755	0.0345281	0.0994297	-4.17091
NP_001032242.1	-0.887718	16.8427	-2.87503	0.0345472	0.0994297	-4.17151
XP_047299217.1	-1.40088	20.3414	-2.87356	0.0346067	0.0995288	-4.17339
NP_004584.1	0.729401	22.7887	2.86943	0.0347747	0.0999395	-4.17867
XP_047292096.1	3.7474	18.748	2.86736	0.0348594	0.10011	-4.18132
NP_115719.1	11.3494	10.1098	2.86488	0.0349613	0.10033	-4.18451
NP_001369150.1	-0.631355	19.4641	-2.86156	0.0350977	0.100649	-4.18875
NP_006695.1	-0.971456	17.7847	-2.85198	0.0354955	0.101716	-4.20104
NP_734467.1	-0.898921	17.3957	-2.84986	0.035584	0.101896	-4.20375
NP_060014.3	1.48804	16.3966	2.84759	0.0356794	0.102096	-4.20667
XP_016863314.1	-0.571601	16.1515	-2.84578	0.0357552	0.102227	-4.20898
NP_005427.2	-1.27724	16.5367	-2.84526	0.035777	0.102227	-4.20965
NP_004882.1	0.459785	18.6079	2.84445	0.0358113	0.102252	-4.21069
NP_005171.4	0.768721	15.5189	2.84048	0.0359794	0.102658	-4.2158
XP_047294974.1	-1.68839	15.5706	-2.83977	0.0360094	0.10267	-4.2167
XP_016870167.1	0.873117	23.8368	2.83698	0.0361281	0.102934	-4.22029
NP_001275686.1	-0.819457	16.0406	-2.83254	0.0363176	0.1034	-4.22599
NP_115866.1	0.794541	17.8893	2.82779	0.0365219	0.103907	-4.2321
NP_006433.2	-0.967266	16.7094	-2.82661	0.0365726	0.103976	-4.23361
NP_001317186.1	-0.639684	20.7523	-2.82204	0.0367705	0.104464	-4.23948
NP_001193929.1	0.454446	21.6282	2.81893	0.036906	0.104774	-4.24348
NP_054888.3	2.51207	18.1989	2.81478	0.0370874	0.105213	-4.24882
NP_004719.2	-0.760443	22.1988	-2.81232	0.0371953	0.105444	-4.25198
NP_001009552.1	-0.63447	21.1889	-2.81095	0.0372558	0.10554	-4.25375
NP_001159574.1	0.700657	19.6895	2.80912	0.0373365	0.105669	-4.25611
XP_016885573.1	-1.31206	14.9639	-2.80871	0.0373543	0.105669	-4.25663
NP_001265571.1	1.10225	18.2568	2.80574	0.0374862	0.105966	-4.26046
NP_002853.2	-0.807652	20.2361	-2.8045	0.0375409	0.106041	-4.26205
NP_006798.1	1.87075	17.9476	2.80247	0.0376314	0.106041	-4.26467
XP_047274684.1	0.757325	19.5759	2.80246	0.0376319	0.106041	-4.26468
NP_055321.1	0.772671	19.3653	2.80235	0.037637	0.106041	-4.26483
NP_001273063.1	-0.9159	17.7423	-2.80198	0.0376532	0.106041	-4.26529
NP_009194.2	-0.667546	20.209	-2.80153	0.0376733	0.106041	-4.26588
NP_001180209.1	-0.748221	17.1298	-2.79953	0.0377625	0.106217	-4.26845
XP_005272075.1	-0.707208	15.8259	-2.79755	0.0378513	0.106391	-4.271
NP_001369222.1	0.654492	18.8271	2.79647	0.0378998	0.106452	-4.27239
NP_036394.1	1.7744	18.1031	2.79553	0.0379419	0.106495	-4.2736
NP_055313.1	0.808012	20.0841	2.79294	0.0380589	0.106738	-4.27695
NP_006556.1	0.949871	19.451	2.79192	0.0381046	0.106738	-4.27825
XP_047292203.1	0.551929	19.8638	2.79153	0.0381222	0.106738	-4.27876
NP_006538.2	-0.688696	20.8211	-2.79106	0.0381436	0.106738	-4.27937
NP_000084.3	0.745261	21.0865	2.79063	0.038163	0.106738	-4.27992
XP_016862217.1	-0.912172	18.179	-2.79003	0.0381903	0.106739	-4.2807
NP_777549.1	0.506183	17.0311	2.78749	0.0383056	0.106986	-4.28397
NP_001121093.1	-2.21035	16.0698	-2.78189	0.0385611	0.107624	-4.2912
NP_006570.1	1.3008	20.7326	2.77668	0.0388001	0.108192	-4.29791
XP_016866515.1	0.850257	16.7024	2.77627	0.0388192	0.108192	-4.29845
NP_001137325.1	-0.667094	16.5841	-2.77404	0.0389221	0.108336	-4.30133
NP_444505.1	-0.464603	23.6991	-2.77397	0.0389256	0.108336	-4.30142
NP_001305723.1	0.456411	20.8864	2.77282	0.0389788	0.108403	-4.30291
NP_068805.1	0.935735	18.725	2.77215	0.0390098	0.108403	-4.30377
NP_006003.1	-0.701317	19.386	-2.77168	0.0390316	0.108403	-4.30438
NP_919442.1	-1.01081	16.5625	-2.76946	0.0391345	0.108613	-4.30724
XP_024306851.1	0.860494	15.7431	2.76866	0.0391719	0.10864	-4.30827
NP_005713.1	-0.860507	20.9761	-2.76799	0.0392033	0.108651	-4.30915
NP_001304312.1	1.21025	17.9152	2.76473	0.0393555	0.108992	-4.31336
NP_001209.1	1.34708	19.5875	2.76418	0.039381	0.108992	-4.31406
NP_005265.1	0.98001	19.4225	2.75936	0.0396075	0.109542	-4.32029
NP_003290.1	0.530065	26.3685	2.75394	0.0398644	0.110176	-4.3273
XP_047294665.1	0.573433	19.7384	2.75313	0.0399026	0.110205	-4.32835
NP_001317237.1	-1.03649	18.7454	-2.75148	0.039981	0.110344	-4.33048
XP_011534251.1	-0.916274	17.096	-2.74848	0.0401246	0.110664	-4.33437
NP_006806.1	0.522495	20.7514	2.74429	0.0403253	0.111093	-4.33978
NP_112243.1	0.469973	22.8719	2.74406	0.0403364	0.111093	-4.34008
NP_148982.1	-0.71645	21.7242	-2.7374	0.0406585	0.111854	-4.34871
NP_056485.2	-0.868008	16.3928	-2.73718	0.0406692	0.111854	-4.34899
NP_001317210.1	0.567523	15.9269	2.73656	0.0406992	0.111859	-4.34979
NP_001619.1	-0.829673	23.5956	-2.73474	0.0407877	0.112025	-4.35215
NP_919255.2	1.61181	16.1167	2.73398	0.0408247	0.112049	-4.35313
NP_001291654.1	0.621751	19.1778	2.73087	0.0409767	0.112388	-4.35716
NP_006288.2	-1.20174	16.6204	-2.72824	0.0411054	0.112598	-4.36056
NP_001307808.1	-0.464166	19.5164	-2.72816	0.0411098	0.112598	-4.36068
NP_055040.2	-0.720075	22.1032	-2.72658	0.0411873	0.112732	-4.36272
XP_047282613.1	1.07149	16.0798	2.72014	0.0415058	0.113526	-4.37107
NP_004993.1	0.478784	20.1917	2.71868	0.0415785	0.113646	-4.37297
XP_005265594.1	2.49594	18.7736	2.71561	0.0417313	0.113985	-4.37695
NP_002547.1	-0.55948	17.7121	-2.71444	0.0417896	0.114066	-4.37846
NP_001180573.1	-9.50508	12.072	-2.71343	0.0418405	0.114082	-4.37978
NP_004335.1	1.85	17.1282	2.71318	0.0418531	0.114082	-4.3801
XP_024307241.1	-1.10522	16.8645	-2.71116	0.0419542	0.11421	-4.38272
NP_003357.2	0.44929	22.1385	2.7108	0.0419723	0.11421	-4.38318
NP_001070865.1	1.20272	17.0997	2.71052	0.0419865	0.11421	-4.38355
XP_047286801.1	1.40681	17.718	2.70683	0.0421725	0.114638	-4.38834
NP_001287728.1	-0.957501	17.4189	-2.70532	0.0422489	0.114766	-4.3903
NP_037366.1	-1.31478	19.333	-2.70155	0.0424403	0.115208	-4.39519
NP_005984.3	-1.03161	18.7749	-2.69952	0.0425439	0.11541	-4.39783
NP_056464.1	0.773789	15.9194	2.69486	0.0427823	0.115977	-4.40388
NP_002259.1	-0.420154	20.585	-2.69352	0.0428511	0.116084	-4.40562
NP_008996.1	-0.711417	20.2368	-2.69264	0.0428965	0.116125	-4.40677
NP_065806.1	0.49744	18.5925	2.69209	0.0429245	0.116125	-4.40748
XP_047277223.1	0.772583	20.7277	2.69049	0.0430071	0.116269	-4.40956
NP_112233.3	0.717229	21.6344	2.68885	0.043092	0.116419	-4.41169
NP_001137545.1	-1.36506	17.119	-2.6882	0.0431255	0.11643	-4.41253
NP_055102.3	0.704673	22.9207	2.68756	0.0431586	0.11644	-4.41336
XP_047273585.1	-2.12908	16.9668	-2.68542	0.0432702	0.116662	-4.41616
XP_047276910.1	-1.02149	18.3185	-2.68477	0.0433038	0.116673	-4.417
NP_003760.1	0.478735	21.7715	2.68182	0.0434574	0.117008	-4.42083
XP_005264059.1	0.495054	22.1283	2.679	0.0436052	0.117326	-4.4245
NP_115679.2	0.489073	19.6339	2.67581	0.0437725	0.11766	-4.42864
XP_047288935.1	-0.603403	24.6604	-2.6755	0.0437889	0.11766	-4.42905
XP_047304777.1	0.528416	21.3968	2.67475	0.0438287	0.117688	-4.43003
NP_001191786.1	-0.465483	20.1032	-2.67358	0.0438902	0.117773	-4.43155
XP_047289456.1	-1.57925	17.4852	-2.67095	0.0440294	0.118067	-4.43497
NP_777569.1	0.43443	17.4451	2.66829	0.0441705	0.118365	-4.43843
NP_057373.1	-1.60591	17.7766	-2.66648	0.044267	0.118543	-4.44079
XP_047274833.1	-0.883159	16.3336	-2.66465	0.0443645	0.118725	-4.44317
NP_005497.1	0.606424	22.1194	2.66334	0.0444349	0.118762	-4.44489
NP_004729.1	0.537189	21.4235	2.66275	0.044466	0.118762	-4.44564
NP_005728.2	10.7256	9.87676	2.66271	0.0444685	0.118762	-4.4457
NP_001382094.1	0.873606	13.5704	2.66127	0.0445457	0.118889	-4.44758
NP_001123529.1	-0.736266	21.2848	-2.65955	0.0446382	0.119016	-4.44982
NP_002361.1	0.367527	21.2358	2.65893	0.0446715	0.119016	-4.45063
NP_004535.1	1.25367	18.9466	2.65871	0.0446834	0.119016	-4.45091
NP_001108585.2	-1.07504	18.181	-2.65796	0.0447239	0.119044	-4.45189
NP_009294.1	0.802139	22.6743	2.656	0.0448296	0.119245	-4.45444
XP_016867004.1	-0.737957	17.5403	-2.65397	0.0449393	0.119433	-4.45708
XP_047272841.1	-1.16894	17.1895	-2.65333	0.0449739	0.119433	-4.45792
NP_000349.1	0.643067	23.1732	2.65217	0.0450373	0.119433	-4.45944
NP_001275762.1	1.93069	17.5827	2.65216	0.0450376	0.119433	-4.45944
NP_001036005.1	2.40879	14.7947	2.65192	0.0450509	0.119433	-4.45976
XP_047287325.1	0.370362	22.737	2.64765	0.0452834	0.119899	-4.46532
NP_060628.3	1.17347	16.5933	2.64758	0.0452871	0.119899	-4.46541
NP_001123914.1	0.469498	19.4039	2.64649	0.0453469	0.119977	-4.46684
NP_000963.1	-0.450692	23.2963	-2.644	0.0454833	0.120258	-4.47008
NP_003592.3	-0.389862	20.8538	-2.64094	0.0456518	0.120623	-4.47407
NP_899050.1	0.356685	18.4735	2.63886	0.0457668	0.120728	-4.47679
XP_016864511.1	10.3361	9.55717	2.63819	0.0458035	0.120728	-4.47766
NP_001369706.1	1.41336	17.0638	2.63784	0.0458229	0.120728	-4.47811
NP_006810.1	-0.804096	22.2929	-2.63768	0.0458321	0.120728	-4.47833
NP_071896.8	0.895792	19.4301	2.63728	0.0458542	0.120728	-4.47885
NP_001160022.1	1.95408	15.1374	2.63681	0.0458799	0.120728	-4.47946
NP_001309106.1	-0.873834	17.6842	-2.636	0.0459249	0.120728	-4.48051
NP_463460.1	-1.90642	18.2345	-2.63582	0.045935	0.120728	-4.48075
XP_011534188.1	0.356093	20.7299	2.63323	0.0460793	0.121027	-4.48414
XP_047299807.1	0.923694	19.6407	2.63243	0.0461239	0.121064	-4.48518
NP_001308427.1	-0.50846	18.3269	-2.62981	0.0462697	0.121366	-4.48859
XP_047290479.1	1.35508	18.6576	2.62733	0.0464088	0.121636	-4.49183
NP_000108.1	0.442385	22.2368	2.62689	0.046434	0.121636	-4.49241
NP_009201.2	0.572495	21.7765	2.62512	0.0465333	0.121816	-4.49472
NP_001229605.1	-0.720361	20.2501	-2.62325	0.0466389	0.122	-4.49716
NP_758869.1	0.607294	18.3697	2.62241	0.0466861	0.122	-4.49826
NP_009038.1	0.589698	20.0379	2.62224	0.0466959	0.122	-4.49848
NP_054797.2	0.920235	19.0468	2.62066	0.0467851	0.122153	-4.50054
NP_005849.1	0.459967	17.8276	2.61914	0.0468716	0.122298	-4.50253
NP_066553.3	0.561722	17.6987	2.61764	0.0469566	0.122419	-4.50449
NP_005887.2	-0.897181	20.3644	-2.6171	0.0469872	0.122419	-4.50519
NP_001366535.1	13.1707	12.2274	2.61669	0.0470105	0.122419	-4.50572
NP_056289.2	0.6529	16.782	2.61286	0.0472292	0.122866	-4.51073
XP_047279188.1	0.878259	18.9294	2.6126	0.0472444	0.122866	-4.51108
NP_000009.1	0.601801	23.5085	2.61002	0.0473923	0.123102	-4.51445
XP_047273131.1	0.553933	22.7114	2.60994	0.047397	0.123102	-4.51455
XP_047298019.1	-1.60769	18.6278	-2.60705	0.0475634	0.123453	-4.51833
XP_047298218.1	-10.8803	10.0569	-2.60629	0.047607	0.123485	-4.51932
NP_004587.1	0.771031	20.5517	2.60486	0.0476895	0.123619	-4.52118
NP_001018077.1	-0.662174	22.3076	-2.60322	0.0477848	0.123785	-4.52334
XP_024302603.1	0.668643	20.3685	2.60258	0.047822	0.1238	-4.52417
NP_066944.1	-0.874684	21.1389	-2.60013	0.0479639	0.124087	-4.52737
XP_047304791.1	0.60109	14.6518	2.59928	0.0480137	0.124135	-4.52849
NP_115881.3	0.848705	18.5496	2.5987	0.0480473	0.124141	-4.52924
NP_001289953.1	-4.67575	14.9207	-2.59472	0.0482801	0.124661	-4.53445
XP_047274819.1	1.9627	13.771	2.59144	0.0484728	0.124996	-4.53874
NP_006378.3	0.563361	20.8926	2.59122	0.0484862	0.124996	-4.53903
NP_001363673.1	-0.518233	18.6248	-2.59091	0.0485043	0.124996	-4.53944
NP_001386892.1	1.39496	16.733	2.58618	0.0487837	0.125575	-4.54562
NP_001165882.1	-11.6201	10.8454	-2.58603	0.0487924	0.125575	-4.54581
NP_008869.1	0.947449	20.681	2.58378	0.0489261	0.125837	-4.54876
XP_047288953.1	0.400219	19.8789	2.58314	0.0489642	0.125854	-4.5496
XP_047286169.1	-1.36666	15.8253	-2.58247	0.0490042	0.125875	-4.55048
NP_057018.1	0.648325	22.6155	2.57956	0.0491784	0.126169	-4.5543
NP_036205.1	-0.49782	22.4933	-2.57949	0.0491825	0.126169	-4.55439
NP_002063.2	0.790901	18.9551	2.57656	0.0493578	0.126537	-4.55822
NP_036219.2	0.368097	16.873	2.57547	0.0494237	0.126624	-4.55965
XP_047304710.1	-0.588129	20.7585	-2.5735	0.0495419	0.126716	-4.56222
NP_000160.1	0.858232	18.2275	2.57349	0.0495425	0.126716	-4.56224
NP_002220.1	1.11273	17.4752	2.57308	0.0495673	0.126716	-4.56277
NP_006421.2	-0.605069	22.0394	-2.57275	0.0495872	0.126716	-4.56321
XP_005257452.1	-0.711685	22.6878	-2.56554	0.0500246	0.127751	-4.57265
NP_055781.2	-0.752433	18.7517	-2.55975	0.0503792	0.128574	-4.58025
XP_047289959.1	-1.53004	18.0725	-2.55726	0.0505322	0.128737	-4.58351
NP_060299.4	0.631039	19.773	2.55722	0.050535	0.128737	-4.58357
NP_690610.1	-10.7057	10.0444	-2.55713	0.0505406	0.128737	-4.58369
NP_619634.1	-4.92248	15.2828	-2.55441	0.0507081	0.129081	-4.58724
NP_055679.1	0.640762	16.9811	2.55049	0.0509515	0.129561	-4.59239
XP_047283454.1	0.473032	22.189	2.55022	0.0509681	0.129561	-4.59274
XP_047285974.1	0.511106	17.6152	2.5498	0.0509947	0.129561	-4.5933
NP_005316.1	-0.938925	20.1987	-2.54848	0.0510767	0.129619	-4.59503
NP_000261.2	-1.43953	17.3689	-2.54838	0.0510828	0.129619	-4.59516
NP_079094.1	-10.6653	9.96411	-2.54637	0.0512085	0.129855	-4.5978
NP_060822.2	-0.795555	16.9882	-2.54475	0.0513098	0.130029	-4.59992
NP_001271342.1	-9.60571	12.489	-2.54423	0.0513426	0.130029	-4.60061
XP_011508213.1	0.916443	18.7958	2.54142	0.0515188	0.130392	-4.60429
NP_001257387.1	1.52893	16.6696	2.53983	0.0516192	0.130562	-4.60638
NP_001361241.1	0.525818	20.0778	2.53845	0.0517062	0.130699	-4.60819
NP_004037.1	0.625406	25.2032	2.53709	0.0517921	0.130833	-4.60997
XP_047302381.1	1.55107	18.8344	2.53493	0.0519294	0.131096	-4.61281
NP_697021.1	-0.686171	19.8843	-2.53416	0.0519782	0.131136	-4.61382
NP_002216.3	1.1815	19.508	2.5334	0.0520267	0.131175	-4.61482
NP_689557.1	-1.02733	18.3014	-2.53184	0.052126	0.131342	-4.61687
XP_047280398.1	0.394348	27.005	2.52672	0.0524535	0.13205	-4.62359
NP_071942.1	1.34525	16.092	2.5264	0.0524738	0.13205	-4.62401
NP_005006.4	12.5062	11.6864	2.52546	0.0525343	0.132119	-4.62524
NP_004468.1	-9.95099	12.9191	-2.52406	0.0526246	0.132262	-4.62709
XP_005265184.1	1.9873	17.9556	2.52342	0.0526661	0.132282	-4.62793
XP_047290510.1	0.772948	20.6626	2.52226	0.0527409	0.132386	-4.62945
NP_001171657.1	0.677126	20.287	2.52169	0.0527774	0.132394	-4.6302
NP_005882.2	-3.80388	13.84	-2.51862	0.0529762	0.132809	-4.63423
NP_037506.2	-0.489798	22.0893	-2.51552	0.0531777	0.13323	-4.6383
XP_047280550.1	1.06893	19.2457	2.5145	0.0532443	0.133263	-4.63964
NP_077003.1	-0.606799	16.5033	-2.51429	0.0532581	0.133263	-4.63992
NP_001073341.1	-0.662078	18.5476	-2.51368	0.053298	0.133279	-4.64073
NP_115570.1	0.895334	19.102	2.51263	0.0533664	0.133366	-4.6421
NP_057056.1	1.48751	16.7352	2.51051	0.0535053	0.133576	-4.64489
XP_011533349.1	12.1443	11.4954	2.51032	0.0535181	0.133576	-4.64515
XP_011532509.1	-11.7963	11.164	-2.50956	0.0535679	0.133617	-4.64614
NP_909122.1	-0.377538	21.359	-2.50774	0.0536877	0.133831	-4.64854
NP_001317656.1	-0.882481	20.014	-2.50578	0.0538169	0.134069	-4.65111
NP_061887.2	11.6566	11.019	2.50413	0.0539254	0.134255	-4.65327
NP_001243199.1	-11.3512	10.7212	-2.5025	0.0540337	0.134421	-4.65542
XP_047285102.1	0.789892	18.5666	2.50168	0.0540881	0.134421	-4.6565
NP_001244118.1	1.24922	16.9096	2.50159	0.0540938	0.134421	-4.65662
NP_005008.2	-0.784502	18.6545	-2.49778	0.0543474	0.134967	-4.66163
XP_047292472.1	1.56766	19.1487	2.49068	0.0548234	0.136063	-4.67097
NP_006546.1	-0.645719	19.3238	-2.48749	0.0550389	0.136513	-4.67517
NP_008894.2	1.8944	17.1307	2.48472	0.0552269	0.136894	-4.67882
NP_115700.1	-1.28113	16.109	-2.48266	0.055367	0.137155	-4.68153
NP_000966.2	-0.326865	21.8668	-2.48207	0.0554072	0.137169	-4.68231
XP_047291928.1	0.829487	18.2432	2.47816	0.055674	0.13771	-4.68745
NP_001180486.1	1.33916	17.3657	2.47774	0.0557028	0.13771	-4.688
NP_001258780.1	0.441088	16.6782	2.47734	0.05573	0.13771	-4.68853
NP_003668.2	-1.26146	19.3689	-2.47636	0.0557975	0.137791	-4.68982
NP_000970.1	0.560762	22.3981	2.47347	0.0559962	0.138196	-4.69362
NP_072045.1	-0.416672	22.3304	-2.47226	0.05608	0.138317	-4.69522
NP_001159607.1	0.575743	20.0013	2.47056	0.0561973	0.13852	-4.69746
NP_054749.2	-1.19791	17.2259	-2.46947	0.056273	0.13862	-4.6989
NP_115678.1	-10.273	9.80172	-2.46706	0.0564399	0.138929	-4.70207
NP_001317621.1	-0.401574	20.3945	-2.46665	0.0564685	0.138929	-4.70261
NP_689850.2	0.95623	17.1062	2.466	0.0565141	0.138942	-4.70347
XP_047278235.1	1.35112	17.1911	2.46557	0.0565437	0.138942	-4.70403
NP_004921.1	-0.588636	21.3429	-2.46093	0.0568682	0.139589	-4.71015
NP_001166969.1	1.01962	19.453	2.4608	0.0568773	0.139589	-4.71032
NP_001350497.1	-8.75772	11.7844	-2.45572	0.0572346	0.14021	-4.71702
NP_001025.1	-1.63785	18.4779	-2.45553	0.0572482	0.14021	-4.71727
NP_004883.3	0.331841	22.2152	2.45544	0.057254	0.14021	-4.71738
NP_001381706.1	-0.593179	19.1489	-2.45491	0.057292	0.14021	-4.71809
NP_056203.2	1.13482	17.0903	2.45469	0.0573072	0.14021	-4.71837
NP_006455.2	0.564639	19.0177	2.4541	0.0573492	0.140226	-4.71915
XP_016885326.1	0.69949	19.1642	2.45248	0.0574637	0.14042	-4.72129
NP_005960.1	-0.477671	21.5261	-2.45068	0.0575917	0.140646	-4.72366
NP_000511.2	0.934321	19.1103	2.44966	0.0576642	0.140736	-4.72501
NP_001345445.1	0.359073	20.7601	2.44812	0.057774	0.140886	-4.72704
NP_036364.2	0.506863	23.2576	2.4478	0.0577968	0.140886	-4.72746
NP_060197.4	-0.374984	20.6073	-2.44394	0.0580729	0.141378	-4.73255
XP_047278501.1	-1.50246	16.3442	-2.44362	0.0580957	0.141378	-4.73297
NP_006046.1	0.793653	21.3445	2.44348	0.0581055	0.141378	-4.73315
NP_060377.1	0.492678	19.4545	2.44277	0.0581567	0.141416	-4.73409
NP_005566.2	0.530528	20.1251	2.44192	0.0582179	0.141473	-4.73521
NP_001615.2	-0.633162	21.0307	-2.44137	0.0582572	0.141473	-4.73593
NP_005996.2	1.49473	18.3309	2.44095	0.0582872	0.141473	-4.73648
XP_024308983.1	2.24215	16.4095	2.43978	0.0583715	0.141591	-4.73803
NP_078924.1	0.924686	16.7228	2.43545	0.058685	0.142265	-4.74374
XP_047297028.1	-0.658909	17.1926	-2.43474	0.0587364	0.142302	-4.74468
XP_047280865.1	-1.39607	18.4862	-2.43419	0.0587762	0.142312	-4.7454
NP_001292553.1	-0.323473	24.3146	-2.43132	0.058985	0.14273	-4.74919
XP_047273637.1	-1.7432	17.819	-2.42996	0.0590848	0.142845	-4.75099
NP_055958.2	-0.686286	20.1833	-2.42969	0.0591046	0.142845	-4.75135
XP_016856763.1	0.902339	18.3449	2.42875	0.0591729	0.142923	-4.75258
NP_001349981.1	-0.99289	17.2572	-2.42717	0.0592887	0.143116	-4.75466
NP_006361.1	0.677902	19.2581	2.42544	0.0594161	0.143297	-4.75695
XP_024304726.1	-1.24337	18.2476	-2.42515	0.0594375	0.143297	-4.75734
XP_047304855.1	1.29773	19.1583	2.42467	0.0594723	0.143297	-4.75796
XP_016873574.1	0.918907	18.4284	2.42327	0.0595755	0.143459	-4.75981
NP_002077.1	-1.15893	19.0342	-2.42078	0.0597592	0.143761	-4.7631
NP_067000.1	0.611699	19.1832	2.42059	0.0597737	0.143761	-4.76335
XP_016875651.1	1.1089	17.7306	2.41994	0.0598219	0.14379	-4.76421
XP_047282073.1	0.519193	18.9675	2.4187	0.0599133	0.143923	-4.76584
NP_001355049.1	-9.01457	12.1632	-2.41754	0.0599996	0.144043	-4.76738
XP_005249200.1	0.719741	20.7575	2.41693	0.0600453	0.144065	-4.76819
YP_003024030.1	1.23716	20.2423	2.41516	0.0601764	0.144292	-4.77051
NP_055814.1	-0.603269	20.059	-2.41463	0.0602161	0.1443	-4.77122
NP_001677.2	0.405617	25.4808	2.41333	0.0603129	0.144445	-4.77293
XP_024308868.1	0.786462	17.9236	2.41219	0.0603985	0.144563	-4.77444
NP_001284697.1	-10.6604	10.2762	-2.40923	0.0606206	0.144921	-4.77835
NP_065141.3	0.848397	17.3284	2.40922	0.0606213	0.144921	-4.77836
NP_001012.1	-0.665669	21.8194	-2.40775	0.0607317	0.145018	-4.7803
NP_006400.2	-0.954103	20.0453	-2.40771	0.0607349	0.145018	-4.78036
XP_016877668.1	-11.1365	10.6931	-2.40537	0.060911	0.145351	-4.78344
NP_570603.2	0.633357	23.5102	2.40278	0.0611068	0.14573	-4.78686
NP_000960.2	-0.330622	23.2414	-2.40012	0.0613089	0.145967	-4.79038
NP_001276680.1	0.825527	22.2544	2.4001	0.0613107	0.145967	-4.79041
NP_001374021.1	-9.35322	12.5522	-2.40002	0.0613165	0.145967	-4.79051
NP_115716.1	0.484041	18.0605	2.39898	0.0613959	0.146068	-4.79189
NP_001291929.1	11.235	10.8744	2.39575	0.0616424	0.146497	-4.79615
NP_002892.1	0.335061	23.2689	2.39565	0.0616497	0.146497	-4.79628
NP_001017370.1	-9.81028	9.48944	-2.39514	0.0616887	0.146501	-4.79695
NP_006017.1	0.51029	21.9139	2.39437	0.0617477	0.146554	-4.79797
XP_006723917.1	-4.56546	15.1305	-2.39356	0.06181	0.146607	-4.79904
NP_003070.3	-1.08695	18.0554	-2.39312	0.061844	0.146607	-4.79963
XP_011531169.1	-0.422381	19.928	-2.39182	0.0619434	0.146755	-4.80134
XP_005265154.1	-2.02998	18.867	-2.38963	0.0621127	0.147029	-4.80424
NP_002037.2	-0.487751	27.131	-2.38936	0.0621332	0.147029	-4.80459
NP_057105.2	-1.27273	15.41	-2.3872	0.0623002	0.147336	-4.80745
XP_047303310.1	1.6843	14.9452	2.38656	0.0623499	0.147366	-4.8083
NP_002905.2	-0.599561	18.6834	-2.38547	0.0624338	0.147476	-4.80973
XP_011512507.1	0.968381	16.6452	2.38449	0.06251	0.147568	-4.81103
NP_001001.2	-0.590913	22.6677	-2.3832	0.0626106	0.147638	-4.81274
NP_060297.1	1.22604	17.4062	2.38315	0.0626141	0.147638	-4.8128
NP_066403.2	0.394231	21.4072	2.38179	0.0627202	0.147801	-4.8146
XP_047291828.1	0.658698	16.9912	2.38104	0.0627784	0.14785	-4.81559
XP_047279755.1	0.398932	23.5046	2.37552	0.0632108	0.14878	-4.82288
NP_476508.2	-0.599842	23.8825	-2.37331	0.063385	0.149081	-4.82581
NP_004119.1	-1.11602	18.093	-2.37253	0.0634462	0.149081	-4.82684
NP_060422.4	1.11696	17.2196	2.37246	0.0634516	0.149081	-4.82693
NP_001356996.2	-11.7265	11.3473	-2.37174	0.0635087	0.149127	-4.82788
NP_296374.1	-0.748457	20.8737	-2.37055	0.063603	0.14926	-4.82946
NP_001285.1	0.593202	20.843	2.36949	0.063687	0.149369	-4.83086
NP_612361.1	-8.3856	11.583	-2.3684	0.0637733	0.149483	-4.8323
XP_047273367.1	0.754889	20.5435	2.36747	0.0638473	0.149568	-4.83353
NP_055567.2	0.481585	20.5104	2.36596	0.0639669	0.149646	-4.83552
NP_004437.2	-0.358383	22.1098	-2.36594	0.0639688	0.149646	-4.83555
NP_002814.3	-1.69549	20.9576	-2.36563	0.0639938	0.149646	-4.83597
NP_064504.2	-0.6369	20.2457	-2.36435	0.0640952	0.149795	-4.83765
NP_788276.1	0.450995	19.7039	2.36301	0.0642025	0.149957	-4.83943
NP_001014.1	-0.305311	22.4922	-2.36237	0.0642539	0.149982	-4.84028
NP_001002269.1	-0.799389	18.2916	-2.36193	0.0642888	0.149982	-4.84085
NP_001313309.1	-8.53514	11.7632	-2.35959	0.0644763	0.150331	-4.84395
NP_001186421.1	-10.5293	10.2689	-2.35786	0.0646153	0.15048	-4.84623
NP_001267718.1	0.342769	22.3779	2.35782	0.0646191	0.15048	-4.8463
XP_024305628.1	-8.48824	11.5636	-2.35719	0.0646695	0.15048	-4.84712
XP_047305128.1	0.588723	19.6783	2.3566	0.0647175	0.15048	-4.84791
XP_047289992.1	0.720215	16.4184	2.35599	0.0647666	0.15048	-4.84872
NP_001310550.1	-1.48385	17.6349	-2.35555	0.064802	0.15048	-4.8493
NP_001275582.1	-0.299416	25.3228	-2.35541	0.064813	0.15048	-4.84948
XP_047274141.1	0.45697	16.305	2.35465	0.0648744	0.15048	-4.85048
XP_047274167.1	0.469371	21.3317	2.35421	0.06491	0.15048	-4.85107
NP_001304006.1	-0.693137	19.363	-2.35409	0.0649195	0.15048	-4.85122
NP_003962.3	-0.912435	18.6601	-2.35081	0.065186	0.151009	-4.85557
NP_001365492.1	-0.547067	19.5492	-2.35027	0.0652293	0.151021	-4.85627
NP_001244330.1	0.400155	20.0343	2.34858	0.0653672	0.151252	-4.85852
NP_001161803.1	0.840512	18.0249	2.34334	0.0657959	0.152117	-4.86545
NP_001350067.1	0.491818	21.2616	2.34307	0.0658178	0.152117	-4.86581
XP_011527806.1	1.47112	19.4667	2.34173	0.0659277	0.152283	-4.86757
NP_001186284.1	-0.543909	22.8579	-2.34064	0.0660179	0.152402	-4.86902
NP_001041675.1	0.566461	19.0383	2.33803	0.0662329	0.15281	-4.87247
NP_852478.1	1.49641	16.5707	2.33378	0.0665853	0.153517	-4.8781
NP_001116370.1	1.00298	18.742	2.3334	0.066617	0.153517	-4.8786
XP_047300816.1	3.03051	20.9922	2.33031	0.0668749	0.154022	-4.8827
XP_011518643.1	-0.416023	17.6424	-2.32967	0.0669281	0.154055	-4.88354
NP_001949.1	-8.49428	11.7349	-2.32883	0.0669982	0.154127	-4.88465
NP_001238754.1	-8.00425	11.2451	-2.32818	0.0670528	0.154163	-4.88551
NP_001243349.1	-0.665543	17.4676	-2.32501	0.0673192	0.154686	-4.88971
NP_005821.2	-0.866558	17.0029	-2.32313	0.0674774	0.154846	-4.8922
XP_005258419.1	10.7488	10.5396	2.32294	0.0674927	0.154846	-4.89244
NP_057181.1	0.487391	18.5401	2.32247	0.067533	0.154846	-4.89307
NP_056480.1	0.731634	19.9373	2.32233	0.067545	0.154846	-4.89326
NP_001830.1	-0.991161	17.7352	-2.32132	0.0676301	0.154951	-4.8946
NP_003305.1	-9.58799	12.9083	-2.3204	0.0677081	0.155041	-4.89582
NP_001265392.1	-1.18573	18.2706	-2.31981	0.067758	0.155065	-4.8966
NP_001309899.1	0.421886	20.2987	2.319	0.0678266	0.155133	-4.89767
XP_016866485.1	0.802673	15.2114	2.3163	0.068056	0.155568	-4.90124
NP_001291453.1	1.34184	19.4403	2.31582	0.0680967	0.15557	-4.90188
XP_016858036.1	-2.1997	15.9229	-2.31536	0.0681355	0.15557	-4.90248
NP_001350786.1	1.92383	15.2287	2.31261	0.0683709	0.155984	-4.90613
NP_001243.1	0.479844	18.1707	2.31232	0.0683956	0.155984	-4.90651
NP_722550.1	0.393602	22.6475	2.31112	0.0684977	0.156127	-4.90809
NP_005424.1	1.24718	19.5804	2.3106	0.0685423	0.156139	-4.90878
NP_004997.4	0.60014	21.512	2.30975	0.0686157	0.156217	-4.90991
NP_001171900.1	-1.7929	18.7114	-2.30894	0.0686848	0.156285	-4.91098
NP_001304664.1	0.788397	18.8363	2.30712	0.0688421	0.156553	-4.9134
XP_047274371.1	8.63722	12.6918	2.30362	0.0691437	0.157148	-4.91802
XP_005256320.1	0.478152	21.6347	2.30262	0.0692307	0.157256	-4.91935
NP_001338227.1	1.20373	18.3454	2.3003	0.0694323	0.15756	-4.92243
NP_001310344.1	0.45025	22.2884	2.29981	0.0694747	0.15756	-4.92307
NP_002071.2	0.303506	22.7917	2.29971	0.0694837	0.15756	-4.92321
XP_047276457.1	-2.086	16.906	-2.29765	0.0696632	0.157877	-4.92594
NP_060522.3	-0.716106	17.4583	-2.29553	0.0698485	0.158206	-4.92875
XP_047282917.1	-1.22486	20.1957	-2.2938	0.0699995	0.158458	-4.93103
NP_733839.1	0.933505	17.2217	2.28982	0.0703498	0.15916	-4.93631
XP_016874047.1	-0.730988	17.5868	-2.28644	0.0706485	0.159677	-4.94078
NP_001243308.1	-8.31991	11.6922	-2.28579	0.0707063	0.159677	-4.94165
NP_002936.1	-1.29558	19.7861	-2.28556	0.0707263	0.159677	-4.94195
NP_077006.1	-7.9229	11.24	-2.28541	0.0707396	0.159677	-4.94214
NP_057085.2	0.50687	18.8114	2.28441	0.070829	0.159788	-4.94348
NP_006404.1	0.746446	18.7988	2.28395	0.0708693	0.159788	-4.94408
NP_002884.1	-0.789525	21.6668	-2.28305	0.0709495	0.159871	-4.94527
NP_004252.2	0.552476	17.0735	2.28263	0.0709866	0.159871	-4.94583
NP_005751.2	0.596179	19.6347	2.2813	0.0711055	0.160048	-4.94759
NP_116231.2	0.934822	18.5418	2.28039	0.0711871	0.160089	-4.9488
NP_000529.1	0.547162	14.6296	2.28019	0.0712043	0.160089	-4.94906
NP_001139194.1	-0.661739	17.3698	-2.27791	0.0714087	0.160457	-4.95209
XP_047271947.1	0.990951	14.9305	2.27723	0.0714696	0.160503	-4.95299
NP_002783.1	-0.452326	21.5405	-2.27194	0.0719458	0.161481	-4.96
NP_001159831.1	-0.467687	22.3542	-2.27001	0.0721202	0.161781	-4.96255
NP_078867.2	0.610114	19.1886	2.26674	0.0724175	0.162356	-4.96689
XP_016862616.1	-0.797039	17.0774	-2.26551	0.0725288	0.162514	-4.96851
NP_001258716.1	-0.571165	20.5707	-2.2649	0.0725852	0.162548	-4.96933
NP_001311061.1	-1.21226	18.4572	-2.26218	0.0728329	0.163011	-4.97292
NP_114107.2	1.22685	17.2838	2.26109	0.0729327	0.163142	-4.97437
NP_036270.1	-0.589666	17.2788	-2.25931	0.0730965	0.163319	-4.97673
NP_001248342.1	-0.685429	19.9198	-2.25912	0.0731138	0.163319	-4.97698
NP_009104.3	-8.43115	11.8783	-2.2585	0.073171	0.163319	-4.97781
XP_024306018.1	0.688005	18.8395	2.25844	0.0731766	0.163319	-4.97789
NP_000476.1	-0.764006	17.7727	-2.25699	0.07331	0.163474	-4.97981
NP_004986.1	-0.797787	19.9039	-2.25641	0.0733638	0.163474	-4.98058
NP_000984.1	-0.537493	20.8661	-2.25606	0.0733955	0.163474	-4.98103
XP_047279139.1	-1.59193	17.2497	-2.2559	0.0734107	0.163474	-4.98125
XP_011534220.1	-0.88947	16.6404	-2.24932	0.0740208	0.164666	-4.98997
NP_002951.1	-9.35431	9.269	-2.24885	0.0740643	0.164666	-4.99059
NP_002282.2	-0.649885	19.5654	-2.24861	0.0740865	0.164666	-4.99091
XP_011539952.1	3.75603	15.8074	2.24834	0.0741123	0.164666	-4.99127
XP_047285321.1	-1.32055	14.7585	-2.24785	0.0741577	0.164675	-4.99192
NP_056377.1	-1.08655	17.547	-2.24739	0.0742002	0.164677	-4.99252
NP_001371346.1	0.60615	19.7921	2.2456	0.0743678	0.164957	-4.9949
NP_004860.2	-0.377913	18.504	-2.24449	0.074472	0.165053	-4.99637
NP_116093.1	-2.35557	20.8549	-2.24378	0.0745384	0.165053	-4.99731
XP_047285863.1	10.9141	10.9102	2.24336	0.0745775	0.165053	-4.99786
XP_047273987.1	-1.50329	15.7408	-2.2429	0.074621	0.165053	-4.99848
NP_003583.2	-0.492367	19.0865	-2.24281	0.0746292	0.165053	-4.99859
NP_006816.2	0.357306	24.9044	2.24233	0.0746742	0.165053	-4.99923
NP_277040.1	11.6167	5.80835	2.24203	0.0747023	0.165053	-4.99963
NP_001357017.1	-2.27181	16.7337	-2.2413	0.074771	0.165092	-5.00059
NP_004364.2	11.7414	5.87068	2.24096	0.0748036	0.165092	-5.00105
NP_001317002.1	1.28267	19.7671	2.23801	0.0750821	0.165615	-5.00496
NP_079187.3	-0.742837	17.5625	-2.23585	0.0752863	0.165973	-5.00782
NP_002477.1	-0.398722	20.3004	-2.23403	0.075459	0.166261	-5.01023
NP_004153.2	-0.728073	19.099	-2.23312	0.0755459	0.166341	-5.01144
XP_047303738.1	0.43669	20.5122	2.23277	0.0755789	0.166341	-5.0119
NP_068814.2	0.506992	14.9537	2.23213	0.0756396	0.166382	-5.01275
NP_001670.1	-0.460997	20.9686	-2.23046	0.0757996	0.166641	-5.01497
XP_016861214.1	1.53574	18.3371	2.22926	0.0759137	0.166783	-5.01655
NP_003818.2	0.353182	21.7271	2.2289	0.0759481	0.166783	-5.01703
NP_002130.2	0.364686	22.9453	2.22833	0.0760027	0.16681	-5.01778
XP_047276281.1	-10.1699	10.1983	-2.2278	0.0760542	0.166831	-5.0185
NP_059980.2	0.890509	21.7501	2.22636	0.0761918	0.1669	-5.0204
NP_001273013.1	-2.47229	17.1324	-2.2262	0.0762076	0.1669	-5.02062
XP_047292966.1	-8.51272	11.9909	-2.22615	0.0762118	0.1669	-5.02067
XP_024309970.1	-1.6845	17.9392	-2.22456	0.0763653	0.167144	-5.02279
NP_938074.2	0.441927	21.5681	2.22406	0.0764132	0.167157	-5.02345
NP_001287761.1	3.23929	14.6572	2.22339	0.0764776	0.167205	-5.02433
NP_002798.2	-0.413751	21.9058	-2.21815	0.0769847	0.168221	-5.03128
XP_047281415.1	0.59039	18.6315	2.21724	0.0770735	0.168234	-5.03249
NP_004246.2	0.40124	21.104	2.21714	0.0770826	0.168234	-5.03261
XP_005248174.1	0.665129	20.9256	2.21678	0.077118	0.168234	-5.0331
NP_001351.2	1.24589	17.2293	2.21167	0.0776173	0.169182	-5.03988
XP_047281683.1	0.499309	21.1093	2.21146	0.0776377	0.169182	-5.04015
NP_919415.2	0.561732	22.6261	2.20973	0.0778069	0.169378	-5.04244
NP_001025172.1	0.319787	19.0798	2.20961	0.0778191	0.169378	-5.0426
XP_047294474.1	-0.758774	17.3509	-2.20919	0.0778603	0.169378	-5.04316
XP_047295504.1	-0.660636	19.4927	-2.2088	0.0778987	0.169378	-5.04368
NP_001305257.1	-1.4877	16.3522	-2.20734	0.0780419	0.169597	-5.0456
NP_055066.1	0.353081	21.4641	2.20605	0.0781698	0.169755	-5.04732
NP_002196.4	0.408205	24.0674	2.20574	0.0782003	0.169755	-5.04773
NP_061973.1	11.4422	11.5365	2.20426	0.0783462	0.169979	-5.04969
NP_116258.2	-8.5098	12.0535	-2.20278	0.0784933	0.170066	-5.05166
XP_047292110.1	0.691851	19.8749	2.20274	0.0784969	0.170066	-5.05171
NP_001269350.1	0.549595	20.0382	2.20244	0.0785266	0.170066	-5.0521
XP_005268867.1	-0.426122	15.0498	-2.20212	0.0785579	0.170066	-5.05252
NP_001258626.1	0.585109	15.9566	2.20052	0.0787174	0.170224	-5.05465
XP_047305152.1	2.07091	15.4014	2.1998	0.0787888	0.170224	-5.0556
NP_060832.1	-0.528063	19.9533	-2.19971	0.0787975	0.170224	-5.05572
NP_005311.1	-0.436305	21.8776	-2.19966	0.0788025	0.170224	-5.05578
NP_065173.2	0.303134	22.2713	2.19838	0.0789302	0.170407	-5.05748
XP_047304113.1	0.42086	19.4138	2.19767	0.0790011	0.170467	-5.05842
NP_055751.1	0.44673	18.1086	2.19709	0.0790588	0.170499	-5.05919
NP_000967.1	-0.34777	23.3763	-2.19536	0.0792318	0.170528	-5.06148
XP_016865009.1	0.907296	15.5562	2.19515	0.0792533	0.170528	-5.06177
NP_055946.1	-0.387964	19.1133	-2.19495	0.0792733	0.170528	-5.06203
XP_011529449.1	-0.947958	20.9203	-2.19495	0.0792735	0.170528	-5.06203
NP_872578.1	0.650552	19.4943	2.19481	0.0792874	0.170528	-5.06222
XP_006712871.1	-0.865987	18.4249	-2.19149	0.0796204	0.171064	-5.06661
XP_047274690.1	0.43675	21.5172	2.19147	0.079623	0.171064	-5.06665
NP_001349731.1	-1.53726	18.6667	-2.19023	0.0797478	0.171231	-5.06829
XP_047274523.1	1.19548	18.9456	2.18984	0.079787	0.171231	-5.0688
NP_001184162.1	1.15025	17.1186	2.18833	0.0799397	0.171399	-5.07081
NP_004544.1	0.637109	18.6973	2.18791	0.0799818	0.171399	-5.07136
NP_002614.2	-1.17485	18.391	-2.18778	0.0799949	0.171399	-5.07153
XP_006712030.1	-8.31369	11.922	-2.1785	0.0809393	0.173317	-5.08383
NP_075385.1	0.884298	18.9245	2.17813	0.0809776	0.173317	-5.08432
NP_001334825.1	0.570596	18.7562	2.17555	0.0812424	0.17379	-5.08774
NP_037504.1	1.15551	18.1135	2.17385	0.0814169	0.17407	-5.08999
NP_955472.1	0.328757	25.7751	2.17325	0.0814788	0.174082	-5.09079
NP_002284.3	0.382651	21.5185	2.17295	0.0815106	0.174082	-5.09119
XP_005268559.1	-0.880245	18.9663	-2.1698	0.0818359	0.174683	-5.09536
NP_057479.2	0.871075	20.4948	2.1679	0.0820333	0.17501	-5.09788
XP_005270344.1	-0.990212	18.1685	-2.16527	0.082307	0.17541	-5.10137
XP_047282853.1	0.472522	21.6652	2.16525	0.0823089	0.17541	-5.10139
XP_047276589.1	4.33794	14.8539	2.16482	0.082354	0.175411	-5.10196
NP_002781.2	-0.521676	21.5801	-2.16041	0.082815	0.176224	-5.1078
XP_047300692.1	-0.756873	17.632	-2.16016	0.0828415	0.176224	-5.10814
XP_011527516.1	0.754679	19.4668	2.1599	0.0828686	0.176224	-5.10848
NP_000353.1	0.565245	15.3158	2.15761	0.08311	0.176642	-5.11152
NP_001170785.1	3.07031	17.4522	2.15703	0.0831711	0.176677	-5.11229
NP_000958.1	-0.276781	23.1274	-2.15576	0.0833042	0.176865	-5.11396
NP_001015.1	-0.768618	21.2492	-2.15534	0.0833489	0.176866	-5.11452
NP_079157.3	0.904569	19.3852	2.15486	0.0833998	0.176879	-5.11516
XP_011525922.1	-0.296371	21.1849	-2.15387	0.0835046	0.176917	-5.11647
XP_047296488.1	-10.9647	11.1885	-2.15334	0.0835609	0.176917	-5.11718
NP_001363497.1	1.25367	14.222	2.15274	0.0836243	0.176917	-5.11797
NP_001034702.1	-0.552062	16.9121	-2.1526	0.0836389	0.176917	-5.11815
NP_002991.2	0.372172	20.7604	2.15258	0.0836408	0.176917	-5.11818
XP_006711259.1	-1.00355	15.9896	-2.15044	0.083869	0.177171	-5.12102
NP_002023.2	0.799951	17.3983	2.15032	0.0838811	0.177171	-5.12117
NP_005073.2	-0.97257	19.2917	-2.15019	0.083895	0.177171	-5.12135
NP_061910.1	-0.578771	18.5506	-2.14967	0.0839502	0.177194	-5.12203
NP_001303247.1	-0.481425	24.5082	-2.14529	0.0844182	0.178086	-5.12784
NP_055723.1	8.40227	8.16598	2.14436	0.0845182	0.178108	-5.12908
NP_001193962.1	1.08727	17.2985	2.14419	0.0845362	0.178108	-5.1293
XP_047299543.1	7.40076	11.3122	2.1437	0.0845889	0.178108	-5.12995
XP_047296164.1	-7.78062	11.3564	-2.14328	0.0846335	0.178108	-5.1305
XP_047298506.1	-0.307032	19.1799	-2.14287	0.0846775	0.178108	-5.13104
NP_001011.1	-0.341113	22.7291	-2.14252	0.0847152	0.178108	-5.13151
NP_003245.1	1.31459	18.4759	2.14224	0.0847458	0.178108	-5.13188
NP_001291434.1	0.407127	16.3782	2.14185	0.0847878	0.178108	-5.1324
NP_068744.1	2.52566	17.5764	2.14088	0.0848919	0.178233	-5.13368
XP_047304551.1	1.1388	16.7202	2.14043	0.0849398	0.178239	-5.13427
NP_001244088.1	-7.43492	11.0072	-2.13721	0.0852879	0.178832	-5.13854
XP_005245273.1	10.3641	10.5972	2.13685	0.085327	0.178832	-5.13902
NP_001364122.1	-0.474999	20.0132	-2.13641	0.0853746	0.178832	-5.1396
NP_078930.4	1.0853	19.96	2.13615	0.0854027	0.178832	-5.13994
NP_056139.1	0.546015	18.9568	2.13431	0.0856025	0.179155	-5.14238
NP_001269314.1	1.36314	18.5223	2.13308	0.0857362	0.179287	-5.14401
NP_003343.1	-0.94049	19.072	-2.1329	0.0857558	0.179287	-5.14425
NP_055428.1	0.546552	20.9573	2.13126	0.0859353	0.179568	-5.14643
NP_001171313.1	-0.445469	19.6428	-2.1298	0.0860942	0.179805	-5.14836
XP_005270288.1	-7.86445	11.2886	-2.12594	0.0865178	0.180594	-5.15347
XP_011535408.1	-0.319394	19.2004	-2.12495	0.0866267	0.180727	-5.15478
XP_047288947.1	-0.516155	19.3996	-2.12445	0.0866811	0.180745	-5.15544
XP_011539049.1	-0.366019	21.6793	-2.12353	0.0867833	0.180863	-5.15667
NP_001654.1	0.33883	19.976	2.12141	0.0870175	0.181243	-5.15947
NP_002124.1	1.46548	15.685	2.12105	0.0870571	0.181243	-5.15995
NP_001254487.1	0.458767	19.4332	2.1206	0.0871069	0.181252	-5.16054
NP_001351154.1	0.291005	24.4589	2.11964	0.0872129	0.181367	-5.16181
XP_047289951.1	0.589064	17.8185	2.11927	0.0872539	0.181367	-5.1623
NP_001354490.1	-0.499648	19.7497	-2.11569	0.087652	0.1821	-5.16704
XP_047284149.1	-1.25425	18.6285	-2.11416	0.0878228	0.182359	-5.16907
XP_047287446.1	0.61375	19.0315	2.11195	0.0880697	0.182776	-5.17199
XP_047279366.1	-1.37317	18.6239	-2.11032	0.0882527	0.183039	-5.17415
XP_005259810.1	-7.96554	11.7065	-2.11	0.0882889	0.183039	-5.17458
XP_005248939.1	0.631887	15.3866	2.10887	0.0884153	0.183205	-5.17607
NP_001298131.1	-2.28809	16.4978	-2.10842	0.0884658	0.183214	-5.17666
NP_001128626.1	-0.506668	20.1703	-2.10546	0.0888003	0.183811	-5.18059
NP_001273515.1	1.00246	18.4287	2.10336	0.0890372	0.184182	-5.18336
XP_047285359.1	-4.07989	14.705	-2.10305	0.0890724	0.184182	-5.18377
XP_047277263.1	0.749494	21.7438	2.10257	0.0891266	0.184198	-5.18441
NP_001350531.1	0.370582	18.6937	2.10213	0.0891774	0.184207	-5.185
NP_004159.2	0.400753	21.913	2.09861	0.0895778	0.184842	-5.18966
NP_116235.2	1.35725	17.2425	2.0986	0.089578	0.184842	-5.18966
XP_047271908.1	1.1396	17.3881	2.09714	0.0897447	0.18509	-5.1916
NP_001171629.1	-0.762353	19.4941	-2.09545	0.089938	0.185392	-5.19383
XP_011533307.1	0.832073	16.8561	2.09404	0.0901001	0.185407	-5.1957
NP_001257906.1	0.713781	16.8009	2.09404	0.0901004	0.185407	-5.19571
NP_001107590.1	-10.3972	10.7591	-2.09387	0.0901191	0.185407	-5.19592
NP_006383.2	0.44169	21.9317	2.09376	0.0901321	0.185407	-5.19607
XP_011542760.1	-1.52988	15.998	-2.09235	0.0902942	0.185551	-5.19794
NP_001026997.2	-0.696651	19.1436	-2.09234	0.0902958	0.185551	-5.19796
NP_689478.1	-4.34431	15.2923	-2.09084	0.0904684	0.185663	-5.19994
NP_003124.1	1.10691	20.8346	2.09062	0.0904927	0.185663	-5.20022
NP_001018066.1	0.533309	20.6166	2.09045	0.0905123	0.185663	-5.20045
NP_060102.1	0.934162	17.415	2.09023	0.0905377	0.185663	-5.20074
XP_005263884.1	1.00917	18.3423	2.0879	0.0908075	0.18612	-5.20383
NP_001119527.1	0.56929	21.0333	2.08722	0.0908865	0.186186	-5.20473
NP_077315.2	2.4542	17.4427	2.08631	0.0909913	0.18628	-5.20593
XP_016883363.1	-0.904185	15.9596	-2.08601	0.0910265	0.18628	-5.20633
NP_001310338.1	10.0008	10.3859	2.08176	0.0915207	0.187195	-5.21195
NP_003600.2	-8.26197	12.0555	-2.0798	0.0917489	0.187565	-5.21454
NP_036222.3	-0.83028	19.6962	-2.07871	0.0918774	0.187731	-5.21599
NP_001369275.1	1.42943	16.3136	2.07781	0.0919819	0.187848	-5.21717
NP_005902.1	-9.12307	14.3969	-2.07735	0.092036	0.187861	-5.21778
NP_055362.1	-0.385408	20.4921	-2.07641	0.0921464	0.187933	-5.21902
XP_011513130.1	0.523277	19.9814	2.07558	0.0922446	0.187933	-5.22013
XP_006719966.1	-7.2597	10.9376	-2.07548	0.0922562	0.187933	-5.22026
NP_003831.2	-0.458233	17.3075	-2.07544	0.0922608	0.187933	-5.22031
NP_005787.1	-0.747726	19.505	-2.07481	0.0923345	0.187987	-5.22114
NP_055021.1	0.452194	18.3311	2.07257	0.0925984	0.188362	-5.2241
XP_047304073.1	-8.25909	12.1344	-2.07245	0.0926136	0.188362	-5.22427
NP_079498.2	0.504336	18.5721	2.07089	0.0927976	0.188639	-5.22633
NP_055640.2	1.25595	16.5862	2.06834	0.0931	0.189157	-5.2297
NP_690577.2	7.45016	11.6392	2.0672	0.0932357	0.189336	-5.23121
NP_001306048.1	-0.867796	19.2664	-2.06622	0.0933517	0.189474	-5.2325
XP_047277972.1	-0.396305	16.6389	-2.06388	0.0936306	0.189943	-5.23559
NP_001116841.1	-1.04257	17.6698	-2.06041	0.0940463	0.190689	-5.24018
NP_001017992.1	2.43251	16.8341	2.05958	0.0941467	0.190795	-5.24129
NP_001365054.1	-7.67498	11.4812	-2.05829	0.0943009	0.19101	-5.24299
NP_036565.2	0.313655	23.2137	2.05578	0.0946037	0.191397	-5.24631
NP_056016.1	0.671599	19.2499	2.05553	0.094634	0.191397	-5.24664
XP_047285404.1	-0.470344	20.8527	-2.05551	0.0946366	0.191397	-5.24667
NP_001129710.1	1.66854	16.7089	2.0536	0.0948675	0.191766	-5.24919
NP_000182.2	0.662527	19.5878	2.05282	0.0949616	0.191858	-5.25021
NP_858059.1	0.686868	16.069	2.05215	0.0950436	0.191926	-5.25111
NP_057376.2	0.670257	20.5139	2.05038	0.0952585	0.192262	-5.25345
NP_004060.2	0.372984	19.5604	2.04985	0.0953227	0.192294	-5.25414
NP_037417.1	-1.47766	15.5076	-2.049	0.0954262	0.192405	-5.25527
XP_016878170.1	0.681567	18.8303	2.04641	0.0957426	0.192945	-5.25869
NP_006006.3	-1.12041	18.7996	-2.04576	0.0958214	0.193005	-5.25954
XP_016875852.1	-0.692511	20.7574	-2.04482	0.0959373	0.193141	-5.26079
NP_116120.1	-0.765237	19.546	-2.04442	0.0959863	0.193141	-5.26132
XP_047278369.1	0.751078	16.1497	2.04335	0.0961178	0.193295	-5.26274
NP_569079.1	0.753974	18.1225	2.043	0.0961602	0.193295	-5.26319
XP_047304314.1	-3.43505	14.0464	-2.03485	0.0971671	0.19522	-5.27396
NP_004209.2	0.415041	21.4842	2.0333	0.0973603	0.195509	-5.27601
XP_005268525.1	1.22579	15.4698	2.03083	0.0976674	0.196027	-5.27927
NP_057004.1	-10.0256	14.2595	-2.02945	0.0978406	0.196275	-5.2811
NP_057383.2	-1.94092	16.6974	-2.02905	0.0978902	0.196275	-5.28162
NP_008839.2	0.448183	21.8012	2.02741	0.0980958	0.19632	-5.28379
NP_060791.3	0.900246	19.9391	2.02733	0.0981057	0.19632	-5.28389
XP_047300444.1	2.02461	16.9533	2.02691	0.0981589	0.19632	-5.28445
XP_006718110.1	0.529987	19.6783	2.02689	0.0981609	0.19632	-5.28447
NP_059348.2	-0.281098	19.7902	-2.02642	0.0982198	0.19632	-5.28509
NP_006861.1	-2.03845	19.3832	-2.02632	0.0982325	0.19632	-5.28523
NP_039663.1	1.05074	17.5376	2.02601	0.0982717	0.19632	-5.28564
NP_055399.1	0.456912	23.32	2.02571	0.0983085	0.19632	-5.28602
NP_004426.2	0.97255	18.7356	2.02487	0.0984144	0.196432	-5.28713
XP_011513024.1	1.13474	16.5221	2.02313	0.098634	0.196738	-5.28944
XP_047283611.1	0.530034	18.8866	2.02287	0.0986668	0.196738	-5.28978
NP_036387.2	-0.728942	18.9145	-2.02007	0.0990213	0.197268	-5.29348
NP_116558.1	0.432937	17.8744	2.01991	0.0990411	0.197268	-5.29369
NP_003492.2	-0.899649	15.6751	-2.01959	0.0990814	0.197268	-5.29411
NP_003147.2	0.46924	20.5136	2.01836	0.0992374	0.197479	-5.29573
NP_006187.2	-0.86217	21.5433	-2.01743	0.0993559	0.197616	-5.29696
NP_002479.1	0.495741	18.8025	2.01674	0.099444	0.197654	-5.29787
XP_016857169.1	-1.19049	16.8764	-2.01649	0.0994749	0.197654	-5.29819
NP_001800.1	-7.6567	11.4989	-2.01509	0.0996539	0.197911	-5.30005
NP_001317121.1	0.815451	19.3778	2.01131	0.100137	0.198771	-5.30504
NP_001269721.1	-8.14231	12.1464	-2.00974	0.100339	0.199071	-5.30711
[truncated: 1,967 more rows]
