# Supplementary material for: Sequential Inhibition of PARP and BET as a Rational Therapeutic Strategy for Glioblastoma
Source: Adv Sci (Weinh). 2024 Jun 19;11(30):2307747. doi: 10.1002/advs.202307747 (PMC11321613; doi:10.1002/advs.202307747)
Supplement: Supplementary file 3 — Supplemental Table 2 [file ADVS-11-2307747-s002.xlsx]

## Sheet: GSEA-KEGG
setID	name	nAnno	nLead	peak	total	es	nes	pvalue	adjp	distance
KEGG_DNA_REPLICATION	DNA replication	33	23	9846	10116	-0.685	-3.11	5e-05	0.0014	A complex network of interacting proteins and enzymes is required for DNA replication. Generally, DNA replication follows a multistep enzymatic pathway. At the DNA replication fork, a DNA helicase (DnaB or MCM complex) precedes the DNA synthetic machinery and unwinds the duplex parental DNA in cooperation with the SSB or RPA. On the leading strand, replication occurs continuously in a 5 to 3 dire…
KEGG_CELL_CYCLE	Cell cycle	88	40	10076	10116	-0.612	-2.52	5e-05	0.0014	Mitotic cell cycle progression is accomplished through a reproducible sequence of events, DNA replication (S phase) and mitosis (M phase) separated temporally by gaps known as G1 and G2 phases. Cyclin-dependent kinases (CDKs) are key regulatory enzymes, each consisting of a catalytic CDK subunit and an activating cyclin subunit. CDKs regulate the cell's progression through the phases of the cell …
KEGG_CYTOKINE_CYTOKINE_RECEPTOR_INTERACTION	Cytokine-cytokine receptor interaction	94	45	10113	10116	-0.565	-2.29	5e-05	0.0014	Cytokines are soluble extracellular proteins or glycoproteins that are crucial intercellular regulators and mobilizers of cells engaged in innate as well as adaptive inflammatory host defenses, cell growth, differentiation, cell death, angiogenesis, and development and repair processes aimed at the restoration of homeostasis. Cytokines are released by various cells in the body, usually in respons…
KEGG_RIBOSOME	Ribosome	65	60	4852	10116	0.458	1.94	5e-05	0.0014
KEGG_SYSTEMIC_LUPUS_ERYTHEMATOSUS	Systemic lupus erythematosus	51	28	551	10116	0.747	3.27	5e-05	0.0014	Systemic lupus erythematosus (SLE) is characterized by circulating IgG autoantibodies that are specific for self-antigens, such as DNA, nuclear proteins and certain cytoplasmic components. Immune complexes comprising autoantibody and self-antigen is deposited particulary in the renal glomeruli and mediate a systemic inflammatory response by activating complement or via Fc-gamma-R-mediated neutrop…
KEGG_NEUROACTIVE_LIGAND_RECEPTOR_INTERACTION	Neuroactive ligand-receptor interaction	58	33	10103	10116	-0.536	-2.3	0.0003	0.0068
KEGG_OXIDATIVE_PHOSPHORYLATION	Oxidative phosphorylation	71	49	4117	10116	0.351	1.48	0.0004	0.0078
KEGG_OOCYTE_MEIOSIS	Oocyte meiosis	67	21	10037	10116	-0.505	-2.14	0.001	0.017	During meiosis, a single round of DNA replication is followed by two rounds of chromosome segregation, called meiosis I and meiosis II. At meiosis I, homologous chromosomes recombine and then segregate to opposite poles, while the sister chromatids segregate from each other at meoisis II. In vertebrates, immature oocytes are arrested at the PI (prophase of meiosis I). The resumption of meiosis is…
KEGG_HOMOLOGOUS_RECOMBINATION	Homologous recombination	22	11	10001	10116	-0.633	-3.09	0.0019	0.029	Homologous recombination (HR) is essential for the accurate repair of DNA double-strand breaks (DSBs), potentially lethal lesions. HR takes place in the late S-G2 phase of the cell cycle and involves the generation of a single-stranded region of DNA, followed by strand invasion, formation of a Holliday junction, DNA synthesis using the intact strand as a template, branch migration and resolution.…
KEGG_COMPLEMENT_AND_COAGULATION_CASCADES	Complement and coagulation cascades	19	17	9591	10116	-0.648	-3.26	0.0026	0.036	Blood coagulation is a series of coordinated and calcium-dependent proenzyme-to-serine protease conversions likely to be localized on the surfaces of activated cells in vivo. It culminates in the formation of thrombin, the enzyme responsible for the conversion of soluble fibrinogen to the insoluble fibrin clot. The kallikrein-kinin system is an endogenous metabolic cascade, triggering of which re…
KEGG_NOD_LIKE_RECEPTOR_SIGNALING_PATHWAY	NOD-like receptor signaling pathway	36	20	9981	10116	-0.544	-2.47	0.0044	0.055	Specific families of pattern recognition receptors are responsible for detecting various pathogens and generating innate immune responses. The intracellular NOD-like receptor (NLR) family contains more than 20 members in mammals and plays a pivotal role in the recognition of intracellular ligands. NOD1 and NOD2, two prototypic NLRs, sense the cytosolic presence of the bacterial peptidoglycan frag…
KEGG_CITRATE_CYCLE_TCA_CYCLE	Citrate cycle (TCA cycle)	16	13	4152	10116	0.53	2.7	0.0052	0.058	The citrate cycle (TCA cycle, Krebs cycle) is an important aerobic pathway for the final steps of the oxidation of carbohydrates and fatty acids. The cycle starts with acetyl-CoA, the activated form of acetate, derived from glycolysis and pyruvate oxidation for carbohydrates and from beta oxidation of fatty acids. The two-carbon acetyl group in acetyl-CoA is transferred to the four-carbon compoun…
KEGG_CALCIUM_SIGNALING_PATHWAY	Calcium signaling pathway	64	25	10060	10116	-0.469	-2.01	0.0058	0.06	Ca2+ that enters the cell from the outside is a principal source of signal Ca2+. Entry of Ca2+ is driven by the presence of a large electrochemical gradient across the plasma membrane. Cells use this external source of signal Ca2+ by activating various entry channels with widely different properties. The voltage-operated channels (VOCs) are found in excitable cells and generate the rapid Ca2+ flu…
KEGG_BASAL_TRANSCRIPTION_FACTORS	Basal transcription factors	23	12	3524	10116	0.449	2.16	0.007	0.068
KEGG_BASE_EXCISION_REPAIR	Base excision repair	26	17	9846	10116	-0.565	-2.71	0.0091	0.083	Base excision repair (BER) is the predominant DNA damage repair pathway for the processing of small base lesions, derived from oxidation and alkylation damages. BER is normally defined as DNA repair initiated by lesion-specific DNA glycosylases and completed by either of the two sub-pathways: short-patch BER where only one nucleotide is replaced and long-patch BER where 2-13 nucleotides are repla…
KEGG_SMALL_CELL_LUNG_CANCER	Small cell lung cancer	60	24	10076	10116	-0.457	-1.97	0.014	0.12	Small cell lung carcinoma (SCLC) is a highly aggressive neoplasm, which accounts for approximately 20% of all lung cancer cases. Molecular mechanisms altered in SCLC include induced expression of oncogene, MYC, and loss of tumorsuppressor genes, such as p53, PTEN, RB, and FHIT. The overexpression of MYC proteins in SCLC is largely a result of gene amplification. Such overexpression leads to more …
KEGG_MISMATCH_REPAIR	Mismatch repair	20	10	9572	10116	-0.578	-2.85	0.016	0.13	DNA mismatch repair (MMR) is a highly conserved biological pathway that plays a key role in maintaining genomic stability. MMR corrects DNA mismatches generated during DNA replication, thereby preventing mutations from becoming permanent in dividing cells. MMR also suppresses homologous recombination and was recently shown to play a role in DNA damage signaling. Defects in MMR are associated with…
KEGG_NATURAL_KILLER_CELL_MEDIATED_CYTOTOXICITY	Natural killer cell mediated cytotoxicity	57	15	10113	10116	-0.455	-1.96	0.017	0.13	Natural killer (NK) cells are lymphocytes of the innate immune system that are involved in early defenses against both allogeneic (nonself) cells and autologous cells undergoing various forms of stress, such as infection with viruses, bacteria, or parasites or malignant transformation. Although NK cells do not express classical antigen receptors of the immunoglobulin gene family, such as the anti…
KEGG_PROGESTERONE_MEDIATED_OOCYTE_MATURATION	Progesterone-mediated oocyte maturation	55	15	9920	10116	-0.457	-1.97	0.018	0.13	Xenopus oocytes are naturally arrested at G2 of meiosis I. Exposure to either insulin/IGF-1 or the steroid hormone progesterone breaks this arrest and induces resumption of the two meiotic division cycles and maturation of the oocyte into a mature, fertilizable egg. This process is termed oocyte maturation. The transition is accompanied by an increase in maturation promoting factor (MPF or Cdc2/c…
KEGG_GLYCOLYSIS_GLUCONEOGENESIS	Glycolysis / Gluconeogenesis	29	16	2715	10116	0.363	1.72	0.019	0.13	Glycolysis is the process of converting glucose into pyruvate and generating small amounts of ATP (energy) and NADH (reducing power). It is a central pathway that produces important precursor metabolites: six-carbon compounds of glucose-6P and fructose-6P and three-carbon compounds of glycerone-P, glyceraldehyde-3P, glycerate-3P, phosphoenolpyruvate, and pyruvate. Acetyl-CoA, another important pr…
KEGG_PATHWAYS_IN_CANCER	Pathways in cancer	198	57	10076	10116	-0.36	-1.41	0.019	0.13
KEGG_INSULIN_SIGNALING_PATHWAY	Insulin signaling pathway	80	32	3228	10116	0.234	0.969	0.022	0.13	Insulin binding to its receptor results in the tyrosine phosphorylation of insulin receptor substrates (IRS) by the insulin receptor tyrosine kinase (INSR). This allows association of IRSs with the regulatory subunit of phosphoinositide 3-kinase (PI3K). PI3K activates 3-phosphoinositide-dependent protein kinase 1 (PDK1), which activates Akt, a serine kinase. Akt in turn deactivates glycogen synth…
KEGG_HEMATOPOIETIC_CELL_LINEAGE	Hematopoietic cell lineage	30	11	10113	10116	-0.518	-2.38	0.022	0.13	Blood-cell development progresses from a hematopoietic stem cell (HSC), which can undergo either self-renewal or differentiation into a multilineage committed progenitor cell: a common lymphoid progenitor (CLP) or a common myeloid progenitor (CMP). A CLP gives rise to the lymphoid lineage of white blood cells or leukocytes-the natural killer (NK) cells and the T and B lymphocytes. A CMP gives ris…
KEGG_PROPANOATE_METABOLISM	Propanoate metabolism	18	14	3392	10116	0.424	2.12	0.024	0.14
KEGG_FC_GAMMA_R_MEDIATED_PHAGOCYTOSIS	Fc gamma R-mediated phagocytosis	54	4	731	10116	0.268	1.16	0.026	0.14	Phagocytosis plays an essential role in host-defense mechanisms through the uptake and destruction of infectious pathogens. Specialized cell types including macrophages, neutrophils, and monocytes take part in this process in higher organisms. After opsonization with antibodies (IgG), foreign extracellular materials are recognized by Fc gamma receptors. Cross-linking of Fc gamma receptors initiat…
KEGG_BLADDER_CANCER	Bladder cancer	28	10	10076	10116	-0.512	-2.42	0.03	0.15	Bladder cancer arise and progress along two distinctive pathways. The first of these is often preceded by simple and papillary hyperplasia and exhibits a tumour morphology that is low-grade, superficial and papillary. Papillary carcinoma has a tendency to recur locally, but rarely invades and metastasizes. These tumors frequently show a constitutive activation of the receptor tyrosine kinase-Ras …
KEGG_JAK_STAT_SIGNALING_PATHWAY	Jak-STAT signaling pathway	63	19	10113	10116	-0.424	-1.82	0.034	0.17	The Janus kinase/signal transducers and activators of transcription (JAK/STAT) pathway is one of a handful of pleiotropic cascades used to transduce a multitude of signals for development and homeostasis in animals, from humans to flies. In mammals, the JAK/STAT pathway is the principal signaling mechanism for a wide array of cytokines and growth factors. Following the binding of cytokines to the…
KEGG_DILATED_CARDIOMYOPATHY	Dilated cardiomyopathy	36	17	10090	10116	-0.469	-2.17	0.042	0.19	Dilated cardiomyopathy (DCM) is a heart muscle disease characterised by dilation and impaired contraction of the left or both ventricles that results in progressive heart failure and sudden cardiac death from ventricular arrhythmia. Genetically inherited forms of DCM (familial DCM) have been identified in 25-35% of patients presenting with this disease, and the inherited gene defects are an impor…
KEGG_ABC_TRANSPORTERS	ABC transporters	23	6	856	10116	0.348	1.71	0.042	0.19	The ATP-binding cassette (ABC) transporters form one of the largest known protein families, and are widespread in bacteria, archaea, and eukaryotes. They couple ATP hydrolysis to active transport of a wide variety of substrates such as ions, sugars, lipids, sterols, peptides, proteins, and drugs. The structure of a prokaryotic ABC transporter usually consists of three components; typically two in…
KEGG_PEROXISOME	Peroxisome	46	25	3708	10116	0.262	1.17	0.045	0.19	Peroxisomes are essential organelles that play a key role in redox signalling and lipid homeostasis. They contribute to many crucial metabolic processes such as fatty acid oxidation, biosynthesis of ether lipids and free radical detoxification. The biogenesis of peroxisomes starts with the early peroxins PEX3, PEX16 and PEX19 and proceeds via several steps. The import of membrane proteins into pe…
KEGG_ARRHYTHMOGENIC_RIGHT_VENTRICULAR_CARDIOMYOPATHY_ARVC	Arrhythmogenic right ventricular cardiomyopathy (ARVC)	30	17	10090	10116	-0.484	-2.27	0.045	0.19	Arrhythmogenic right ventricular cardiomyopathy (ARVC) is an inherited heart muscle disease that may result in arrhythmia, heart failure, and sudden death. The hallmark pathological findings are progressive myocyte loss and fibrofatty replacement, with a predilection for the right ventricle. A number of genetic studies have identified mutations in various components of the cardiac desmosome that …
KEGG_MTOR_SIGNALING_PATHWAY	mTOR signaling pathway	34	12	2846	10116	0.291	1.33	0.046	0.19
KEGG_INTESTINAL_IMMUNE_NETWORK_FOR_IGA_PRODUCTION	Intestinal immune network for IgA production	15	8	10081	10116	-0.566	-2.94	0.046	0.19	The intestine is the largest lymphoid tissue in the body. One striking feature of intestinal immunity is its ability to generate great amounts of noninflammatory immunoglobulin A (IgA) antibodies that serve as the first line of defense against microorganisms. The basic map of IgA production includes induction of mucosal B cells in the Peyer's patches, circulation through the bloodstream and homin…
KEGG_ENDOCYTOSIS	Endocytosis	107	38	3160	10116	0.179	0.722	0.047	0.19	Endocytosis is a mechanism for cells to remove ligands, nutrients, and plasma membrane (PM) proteins, and lipids from the cell surface, bringing them into the cell interior. Transmembrane proteins entering through clathrin-dependent endocytosis (CDE) have sequences in their cytoplasmic domains that bind to the APs (adaptor-related protein complexes) and enable their rapid removal from the PM. In …
KEGG_MELANOMA	Melanoma	42	16	10076	10116	-0.448	-2.01	0.049	0.19	Five distinct stages have been proposed in the evolution of melanoma on the basis of histological criteria: common acquired and congenital nevi without dysplastic changes; dysplastic nevi with structural and architectural atypia; radial-growth phase (RGP) melanoma; vertical-growth phase (VGP) melanoma; and metastatic melanoma. Oncogenic NRAS mutations activate both effector pathways Raf-MEK-ERK a…
KEGG_METABOLISM_OF_XENOBIOTICS_BY_CYTOCHROME_P450	Metabolism of xenobiotics by cytochrome P450	15	5	957	10116	0.386	1.99	0.061	0.22
KEGG_HYPERTROPHIC_CARDIOMYOPATHY_HCM	Hypertrophic cardiomyopathy (HCM)	33	16	10090	10116	-0.46	-2.12	0.062	0.22	Hypertrophic cardiomyopathy (HCM) is a primary myocardial disorder with an autosomal dominant pattern of inheritance that is characterized by hypertrophy of the left ventricles with histological features of myocyte hypertrophy, myofibrillar disarray, and interstitial fibrosis. HCM is one of the most common inherited cardiac disorders, with a prevalence in young adults of 1 in 500. Hundreds of mut…
KEGG_PARKINSONS_DISEASE	Parkinson's disease	66	43	4343	10116	0.211	0.898	0.064	0.22	Parkinson's disease (PD) is a progressive neurodegenerative movement disorder that results primarily from the death of dopaminergic neurons in the substantia nigra. Mutations in alpha-synuclein, UCHL1 (a ubiquitin carboxy-terminal hydrolase L1), parkin, DJ1 (a parkin-associated protein involved with oxidative stress), and PINK1 (a putative serine threonine kinase) are known to cause early-onset P…
KEGG_LYSOSOME	Lysosome	82	37	3339	10116	0.188	0.782	0.066	0.22	Lysosomes are membrane-delimited organelles in animal cells serving as the cell's main digestive compartment to which all sorts of macromolecules are delivered for degradation. They contain more than 40 hydrolases in an acidic environment (pH of about 5). After synthesis in the ER, lysosomal enzymes are decorated with mannose-6-phosphate residues, which are recognized by mannose-6-phosphate recep…
KEGG_ECM_RECEPTOR_INTERACTION	ECM-receptor interaction	40	22	9982	10116	-0.44	-1.96	0.067	0.22	The extracellular matrix (ECM) consists of a complex mixture of structural and functional macromolecules and serves an important role in tissue and organ morphogenesis and in the maintenance of cell and tissue structure and function. Specific interactions between cells and the ECM are mediated by transmembrane molecules, mainly integrins and perhaps also proteoglycans, CD36, or other cell-surface…
KEGG_PYRIMIDINE_METABOLISM	Pyrimidine metabolism	68	29	9846	10116	-0.396	-1.67	0.068	0.22
KEGG_VALINE_LEUCINE_AND_ISOLEUCINE_DEGRADATION	Valine, leucine and isoleucine degradation	30	17	2709	10116	0.281	1.31	0.069	0.22
KEGG_VIRAL_MYOCARDITIS	Viral myocarditis	33	17	9823	10116	-0.451	-2.07	0.071	0.22	Myocarditis is a cardiac disease associated with inflammation and injury of the myocardium. It results from various etiologies, both noninfectious and infectious, but coxsackievirus B3 (CVB3) is still considered the dominant etiological agent. Myocarditis may be caused by direct cytopathic effects of virus, a pathologic immune response to persistent virus, or autoimmunity triggered by the viral i…
KEGG_HUNTINGTONS_DISEASE	Huntington's disease	98	42	3821	10116	0.149	0.606	0.071	0.22	Huntington disease (HD) is an autosomal-dominant neurodegenerative disorder that primarily affects medium spiny striatal neurons (MSN). HD is caused by a CAG repeat expansion in the IT15 gene, which results in a long stretch of polyglutamine close to the amino-terminus of the HD protein huntingtin (Htt). Mutant Htt (mHtt) has effects both in the cytoplasm and in the nucleus. In the cytoplasm, ful…
KEGG_ARACHIDONIC_ACID_METABOLISM	Arachidonic acid metabolism	16	7	1937	10116	0.353	1.81	0.081	0.24
KEGG_SPLICEOSOME	Spliceosome	84	83	8006	10116	0.153	0.632	0.082	0.24	After transcription, eukaryotic mRNA precursors contain protein-coding exons and noncoding introns. In the following splicing, introns are excised and exons are joined by a macromolecular complex, the spliceosome. The standard spliceosome is made up of five small nuclear ribonucleoproteins (snRNPs), U1, U2, U4, U5, and U6 snRNPs, and several spliceosome-associated proteins (SAPs). Spliceosomes ar…
KEGG_PURINE_METABOLISM	Purine metabolism	89	35	9935	10116	-0.367	-1.5	0.087	0.25
KEGG_PYRUVATE_METABOLISM	Pyruvate metabolism	23	7	1432	10116	0.295	1.43	0.088	0.25
KEGG_ARGININE_AND_PROLINE_METABOLISM	Arginine and proline metabolism	30	14	2406	10116	0.263	1.22	0.092	0.25
KEGG_NEUROTROPHIN_SIGNALING_PATHWAY	Neurotrophin signaling pathway	78	5	544	10116	0.152	0.632	0.092	0.25	Neurotrophins are a family of trophic factors involved in differentiation and survival of neural cells. The neurotrophin family consists of nerve growth factor (NGF), brain derived neurotrophic factor (BDNF), neurotrophin 3 (NT-3), and neurotrophin 4 (NT-4). Neurotrophins exert their functions through engagement of Trk tyrosine kinase receptors or p75 neurotrophin receptor (p75NTR). Neurotrophin/…
KEGG_CELL_ADHESION_MOLECULES_CAMS	Cell adhesion molecules (CAMs)	52	26	9897	10116	-0.396	-1.71	0.1	0.28	Cell adhesion molecules are (glyco)proteins expressed on the cell surface and play a critical role in a wide array of biologic processes that include hemostasis, the immune response, inflammation, embryogenesis, and development of neuronal tissue. There are four main groups: the integrin family, the immunoglobulin superfamily, selectins, and cadherins. Membrane proteins that mediate immune cellce…
KEGG_GLUTATHIONE_METABOLISM	Glutathione metabolism	26	9	1659	10116	0.268	1.28	0.11	0.28
KEGG_FRUCTOSE_AND_MANNOSE_METABOLISM	Fructose and mannose metabolism	20	4	1055	10116	0.292	1.44	0.11	0.29
KEGG_BASAL_CELL_CARCINOMA	Basal cell carcinoma	23	10	9966	10116	-0.454	-2.21	0.12	0.31	The development of basal cell carcinoma is associated with constitutive activation of sonic hedgehog signaling. Normally, ligand-dependent signaling by Hedgehog (Hh) homologs proceeds through binding to the Patched receptor. This binding relieves the Patched-mediated inhibition of signaling through the Smoothened (SMOH) gene product. This signaling ultimately results in the dissociation of the Gl…
KEGG_RENAL_CELL_CARCINOMA	Renal cell carcinoma	56	56	9129	10116	0.0846	0.364	0.13	0.31	Renal cell carcinoma (RCC) is a heterogenous term comprising a group of neoplasms of renal origin. There are 4 major histologic subtypes of RCC: conventional (clear cell RCC, 75%), papillary (15%), chromophobic (5%), and collecting duct (2%). Multiple genes are involved in the molecular pathogenesis of RCC. VHL is a tumor suppressor gene responsible for hereditary (von Hippel-Lindau) and sporadic…
KEGG_P53_SIGNALING_PATHWAY	p53 signaling pathway	46	17	9685	10116	-0.392	-1.72	0.13	0.31	p53 activation is induced by a number of stress signals, including DNA damage, oxidative stress and activated oncogenes. The p53 protein is employed as a transcriptional activator of p53-regulated genes. This results in three major outputs; cell cycle arrest, cellular senescence or apoptosis. Other p53-regulated gene functions communicate with adjacent cells, repair the damaged DNA or set up posi…
KEGG_HEDGEHOG_SIGNALING_PATHWAY	Hedgehog signaling pathway	18	8	9966	10116	-0.475	-2.42	0.13	0.31	The Hedgehog (Hh) family of secreted signaling proteins plays a crucial role in development of diverse animal phyla, from Drosophila to humans, regulating morphogenesis of a variety of tissues and organs. Hh signaling is also involved in control of stem cell proliferation in adult tissues and aberrant activation of the Hh pathway has been linked to multiple types of human cancer. Members of the H…
KEGG_GLYCOSAMINOGLYCAN_BIOSYNTHESIS_HEPARAN_SULFATE	Glycosaminoglycan biosynthesis - heparan sulfate	15	3	1102	10116	0.313	1.67	0.13	0.31
KEGG_VASOPRESSIN_REGULATED_WATER_REABSORPTION	Vasopressin-regulated water reabsorption	28	10	3244	10116	0.237	1.13	0.14	0.31	In the kidney, the antidiuretic hormone vasopressin (AVP) is a critical regulator of water homeostasis by controlling the water movement from lumen to the interstitium for water reabsorption and adjusting the urinary water excretion. In normal physiology, AVP is secreted into the circulation by the posterior pituitary gland, in response to an increase in serum osmolality or a decrease in effectiv…
KEGG_INOSITOL_PHOSPHATE_METABOLISM	Inositol phosphate metabolism	32	13	2708	10116	0.215	1.01	0.15	0.34
KEGG_N_GLYCAN_BIOSYNTHESIS	N-Glycan biosynthesis	29	2	247	10116	0.218	1.02	0.15	0.34	N-glycans or asparagine-linked glycans are major constituents of glycoproteins in eukaryotes. N-glycans are covalently attached to asparagine with the consensus sequence of Asn-X-Ser/Thr by an N-glycosidic bond, GlcNAc b1- Asn. Biosynthesis of N-glycans begins on the cytoplasmic face of the ER membrane with the transferase reaction of UDP-GlcNAc and the lipid-like precursor P-Dol (dolichol phosph…
KEGG_PHOSPHATIDYLINOSITOL_SIGNALING_SYSTEM	Phosphatidylinositol signaling system	46	15	2779	10116	0.146	0.654	0.16	0.35
KEGG_SELENOAMINO_ACID_METABOLISM	Selenoamino acid metabolism	18	8	3184	10116	0.264	1.34	0.16	0.35
KEGG_ANTIGEN_PROCESSING_AND_PRESENTATION	Antigen processing and presentation	32	2	526	10116	0.198	0.932	0.17	0.35
KEGG_AMINO_SUGAR_AND_NUCLEOTIDE_SUGAR_METABOLISM	Amino sugar and nucleotide sugar metabolism	27	27	7841	10116	0.212	0.993	0.17	0.35
KEGG_ENDOMETRIAL_CANCER	Endometrial cancer	35	7	1748	10116	0.179	0.819	0.17	0.35	Two types of endometrial carcinoma are distinguished with respect to biology and clinical course. Type-I carcinoma is related to hyperestrogenism by association with endometrial hyperplasia, frequent expression of estrogen and progesterone receptors and younger age, whereas type-II carcinoma is unrelated to estrogen, associated with atrophic endometrium, frequent lack of estrogen and progesterone…
KEGG_NUCLEOTIDE_EXCISION_REPAIR	Nucleotide excision repair	35	14	9846	10116	-0.397	-1.81	0.17	0.35	Nucleotide excision repair (NER) is a mechanism to recognize and repair bulky DNA damage caused by compounds, environmental carcinogens, and exposure to UV-light. In humans hereditary defects in the NER pathway are linked to at least three diseases: xeroderma pigmentosum (XP), Cockayne syndrome (CS), and trichothiodystrophy (TTD). The repair of damaged DNA involves at least 30 polypeptides within…
KEGG_GAP_JUNCTION	Gap junction	46	15	9642	10116	-0.376	-1.67	0.18	0.35	Gap junctions contain intercellular channels that allow direct communication between the cytosolic compartments of adjacent cells. Each gap junction channel is formed by docking of two 'hemichannels', each containing six connexins, contributed by each neighboring cell. These channels permit the direct transfer of small molecules including ions, amino acids, nucleotides, second messengers and othe…
KEGG_TGF_BETA_SIGNALING_PATHWAY	TGF-beta signaling pathway	48	15	9804	10116	-0.37	-1.63	0.19	0.36	The transforming growth factor-beta (TGF-beta) family members, which include TGF-betas, activins and bone morphogenetic proteins (BMPs), are structurally related secreted cytokines found in species ranging from worms and insects to mammals. A wide spectrum of cellular functions such as proliferation, apoptosis, differentiation and migration are regulated by TGF-beta family members. TGF-beta famil…
KEGG_GLIOMA	Glioma	41	8	10076	10116	-0.38	-1.71	0.19	0.36	Glioblastoma multiforme (GBM) formation is either de novo (primary GBMs) or due to the progression of a lower grade glioma to a higher grade one through the acquisition of additional mutations (secondary GBMs). In primary GBM, disruption of the p53 pathway often occurs through loss of ARF, or less frequently through amplification of MDM2. Disruption of the RB pathway occurs through loss of INK4A.…
KEGG_RNA_POLYMERASE	RNA polymerase	15	3	1181	10116	0.266	1.36	0.19	0.36
KEGG_PRION_DISEASES	Prion diseases	17	3	9981	10116	-0.45	-2.25	0.19	0.36	Prion diseases, also termed transmissible spongiform encephalopathies (TSEs), are a group of fatal neurodegenerative diseases that affect humans and a number of other animal species. The etiology of these diseases is thought to be associated with the conversion of a normal protein, PrPC, into an infectious, pathogenic form, PrPSc. The conversion is induced by prion infections (for example, varian…
KEGG_CYTOSOLIC_DNA_SENSING_PATHWAY	Cytosolic DNA-sensing pathway	21	6	9981	10116	-0.428	-2.08	0.2	0.36	Specific families of pattern recognition receptors are responsible for detecting foreign DNA from invading microbes or host cells and generating innate immune responses. DAI is the first identified sensor of cytosolic DNA which activates the IRF and NF-{kappa}B transcription factors, leading to production of type I interferon and other cytokines. The second type of cytoplasmic DNA sensor is AIM2.…
KEGG_TOLL_LIKE_RECEPTOR_SIGNALING_PATHWAY	Toll-like receptor signaling pathway	53	11	10036	10116	-0.36	-1.57	0.2	0.36	Specific families of pattern recognition receptors are responsible for detecting microbial pathogens and generating innate immune responses. Toll-like receptors (TLRs) are membrane-bound receptors identified as homologs of Toll in Drosophila. Mammalian TLRs are expressed on innate immune cells, such as macrophages and dendritic cells, and respond to the membrane components of Gram-positive or Gra…
KEGG_AMINOACYL_TRNA_BIOSYNTHESIS	Aminoacyl-tRNA biosynthesis	27	27	8306	10116	0.165	0.786	0.21	0.37
KEGG_APOPTOSIS	Apoptosis	60	23	9981	10116	-0.344	-1.47	0.23	0.41	Apoptosis is a genetically controlled mechanisms of cell death involved in the regulation of tissue homeostasis. The 2 major pathways of apoptosis are the extrinsic (Fas and other TNFR superfamily members and ligands) and the intrinsic (mitochondria-associated) pathways, both of which are found in the cytoplasm. The extrinsic pathway is triggered by death receptor engagement, which initiates a si…
KEGG_GLYCOSYLPHOSPHATIDYLINOSITOL_GPI_ANCHOR_BIOSYNTHESIS	Glycosylphosphatidylinositol(GPI)-anchor biosynthesis	17	6	2982	10116	0.194	1	0.24	0.43	Cell surface proteins can be attached to the cell membrane via the glycolipid structure called glycosylphosphatidylinositol (GPI) anchor. Hundreds of GPI-anchored proteins have been identified in many eukaryotes ranging from protozoa and fungi to mammals. All protein-linked GPI anchors share a common core structure, characterized by the substructure Man (a14) GlcN (a1-6) myo-inositol-1P-lipid. Bi…
KEGG_TRYPTOPHAN_METABOLISM	Tryptophan metabolism	23	7	9540	10116	-0.397	-1.89	0.25	0.43
KEGG_BIOSYNTHESIS_OF_UNSATURATED_FATTY_ACIDS	Biosynthesis of unsaturated fatty acids	15	15	7867	10116	0.209	1.11	0.25	0.43
KEGG_ETHER_LIPID_METABOLISM	Ether lipid metabolism	15	6	2458	10116	0.197	1.01	0.25	0.43
KEGG_VASCULAR_SMOOTH_MUSCLE_CONTRACTION	Vascular smooth muscle contraction	52	20	9796	10116	-0.339	-1.49	0.27	0.45	The vascular smooth muscle cell (VSMC) is a highly specialized cell whose principal function is contraction. On contraction, VSMCs shorten, thereby decreasing the diameter of a blood vessel to regulate the blood flow and pressure. The principal mechanisms that regulate the contractile state of VSMCs are changes in cytosolic Ca2+ concentration (c). In response to vasoconstrictor stimuli, Ca2+ is m…
KEGG_PANCREATIC_CANCER	Pancreatic cancer	54	15	10076	10116	-0.334	-1.45	0.29	0.48	Normal duct epithelium progresses to infiltrating cancer through a series of histologically defined precursors (PanINs). The overexpression of HER-2/neu and activating point mutations in the K-ras gene occur early, inactivation of the p16 gene at an intermediate stage, and the inactivation of p53, SMAD4, and BRCA2 occur relatively late. Activated K-ras engages multiple effector pathways. Although…
KEGG_FOCAL_ADHESION	Focal adhesion	122	35	9982	10116	-0.303	-1.21	0.29	0.48	Cell-matrix adhesions play essential roles in important biological processes including cell motility, cell proliferation, cell differentiation, regulation of gene expression and cell survival. At the cell-extracellular matrix contact points, specialized structures are formed and termed focal adhesions, where bundles of actin filaments are anchored to transmembrane receptors of the integrin family…
KEGG_FATTY_ACID_METABOLISM	Fatty acid metabolism	26	6	9370	10116	-0.368	-1.75	0.31	0.5
KEGG_TYROSINE_METABOLISM	Tyrosine metabolism	16	4	9511	10116	-0.397	-2.06	0.31	0.5
KEGG_GLYCEROLIPID_METABOLISM	Glycerolipid metabolism	32	10	9664	10116	-0.353	-1.63	0.32	0.5
KEGG_MELANOGENESIS	Melanogenesis	49	13	9851	10116	-0.325	-1.43	0.34	0.53	Cutaneous melanin pigment plays a critical role in camouflage, mimicry, social communication, and protection against harmful effects of solar radiation. Melanogenesis is under complex regulatory control by multiple agents. The most important positive regulator of melanogenesis is the MC1 receptor with its ligands melanocortic peptides. MC1R activates the cyclic AMP (cAMP) response-element binding…
KEGG_PROSTATE_CANCER	Prostate cancer	64	12	10076	10116	-0.31	-1.31	0.36	0.56	The identification of key molecular alterations in prostate-cancer cells implicates carcinogen defenses (GSTP1), growth-factor-signaling pathways (NKX3.1, PTEN, and p27), and androgens (AR) as critical determinants of the phenotype of prostate-cancer cells. Glutathione S-transferases (GSTP1) are detoxifying enzymes that catalyze conjunction of glutathione with harmful, electrophilic molecules, th…
KEGG_PATHOGENIC_ESCHERICHIA_COLI_INFECTION	Pathogenic Escherichia coli infection	26	11	9755	10116	-0.339	-1.63	0.39	0.59	Eenteropathogenic E. coli (EPEC) and enterohemorrhagic E. coli (EHEC) are closely related pathogenic strains of Escherichia coli. The hallmark of EPEC/EHEC infections is induction of attaching and effacing (A/E) lesions that damage intestinal epithelial cells. The capacity to form A/E lesions is encoded mainly by the locus of enterocyte effacement (LEE) pathogenicity island. Tir, Map, EspF, EspG …
KEGG_GLYCOSAMINOGLYCAN_BIOSYNTHESIS_CHONDROITIN_SULFATE	Glycosaminoglycan biosynthesis - chondroitin sulfate	16	3	10040	10116	-0.361	-1.88	0.4	0.6	Glycosaminoglycans (GAGs) are linear polysaccharide chains consisting of repeating disaccharide units and form proteglycans by covalently attaching to their core proteins. Chondroitin sulfate (CS) is a glycosaminoglycan with the disaccharide unit GalNAc(b1-4)GlcA(b1-3), modified with ester-linked sulfate at certain positions. Dermatan sulfate (DS) is a modified form of CS, in which a portion of D…
KEGG_LEISHMANIA_INFECTION	Leishmania infection	37	19	9981	10116	-0.316	-1.43	0.41	0.61	Leishmania is an intracellular protozoan parasite of macrophages that causes visceral, mucosal, and cutaneous diseases. The parasite is transmitted to humans by sandflies, where they survive and proliferate intracellularly by deactivating the macrophage. Successful infection of Leishmania is achieved by alteration of signaling events in the host cell, leading to enhanced production of the autoinh…
KEGG_AMYOTROPHIC_LATERAL_SCLEROSIS_ALS	Amyotrophic lateral sclerosis (ALS)	34	8	10060	10116	-0.321	-1.47	0.41	0.61	Amyotrophic lateral sclerosis (ALS) is a progressive, lethal, degenerative disorder of motor neurons. The hallmark of this disease is the selective death of motor neurons in the brain and spinal cord, leading to paralysis of voluntary muscles. Mutant superoxide dismutase 1 (SOD1), as seen in some familial amyotrophic lateral sclerosis (FALS) cases, may be toxic because it is unstable, forming agg…
KEGG_NON_SMALL_CELL_LUNG_CANCER	Non-small cell lung cancer	40	11	10076	10116	-0.314	-1.4	0.42	0.61	Non-small-cell lung cancer (NSCLC) accounts for approximately 80% of lung cancer and represents a heterogeneous group of cancers, consisting mainly of squamous cell (SCC), adeno (AC) and large-cell carcinoma. Molecular mechanisms altered in NSCLC include activation of oncogenes, such as K-RAS and c-erbB-2, and inactivation of tumorsuppressor genes, such as p53, p16INK4a, RAR-beta, and RASSF1. Poi…
KEGG_DORSO_VENTRAL_AXIS_FORMATION	Dorso-ventral axis formation	18	6	8867	10116	-0.336	-1.68	0.45	0.65
KEGG_RIG_I_LIKE_RECEPTOR_SIGNALING_PATHWAY	RIG-I-like receptor signaling pathway	38	14	9716	10116	-0.303	-1.37	0.47	0.67	Specific families of pattern recognition receptors are responsible for detecting viral pathogens and generating innate immune responses. Non-self RNA appearing in a cell as a result of intracellular viral replication is recognized by a family of cytosolic RNA helicases termed RIG-I-like receptors (RLRs). The RLR proteins include RIG-I, MDA5, and LGP2 and are expressed in both immune and nonimmune…
KEGG_FC_EPSILON_RI_SIGNALING_PATHWAY	Fc epsilon RI signaling pathway	39	10	10113	10116	-0.298	-1.36	0.48	0.67	Fc epsilon RI-mediated signaling pathways in mast cells are initiated by the interaction of antigen (Ag) with IgE bound to the extracellular domain of the alpha chain of Fc epsilon RI. The activation pathways are regulated both positively and negatively by the interactions of numerous signaling molecules. Mast cells that are thus activated release preformed granules which contain biogenic amines …
KEGG_LEUKOCYTE_TRANSENDOTHELIAL_MIGRATION	Leukocyte transendothelial migration	48	18	9647	10116	-0.292	-1.28	0.48	0.67	Leukocyte migaration from the blood into tissues is vital for immune surveillance and inflammation. During this diapedesis of leukocytes, the leukocytes bind to endothelial cell adhesion molecules (CAM) and then migrate across the vascular endothelium. A leukocyte adherent to CAMs on the endothelial cells moves forward by leading-edge protrusion and retraction of its tail. In this process, alphaL…
KEGG_BUTANOATE_METABOLISM	Butanoate metabolism	18	6	9370	10116	-0.322	-1.62	0.49	0.67
KEGG_COLORECTAL_CANCER	Colorectal cancer	46	13	9484	10116	-0.289	-1.27	0.5	0.69	Classically, colorectal cancer (CRC) has been believed to develop from normal mucosa through the premalignant adenoma by the step-wise accumulation of mutations. All CRC display either microsatellite instability (MSI) or chromosome instability (CIN). MSI occurs in 15% of colon cancers and results from inactivation of the DNA mismatch repair (MMR) system by either MMR gene mutations or hypermethyl…
KEGG_WNT_SIGNALING_PATHWAY	Wnt signaling pathway	72	15	9979	10116	-0.277	-1.17	0.5	0.69	Wnt proteins are secreted morphogens that are required for basic developmental processes, such as cell-fate specification, progenitor-cell proliferation and the control of asymmetric cell division, in many different species and organs. There are at least three different Wnt pathways: the canonical pathway, the planar cell polarity (PCP) pathway and the Wnt/Ca2+ pathway. In the canonical Wnt pathw…
KEGG_CARDIAC_MUSCLE_CONTRACTION	Cardiac muscle contraction	33	6	10090	10116	-0.292	-1.36	0.51	0.69	Contraction of the heart is a complex process initiated by the electrical excitation of cardiac myocytes (excitation-contraction coupling, ECC). In cardiac myocytes, Ca2+ influx induced by activation of voltage-dependent L-type Ca channels (DHP receptors) upon membrane depolarization triggers the release of Ca2+ via Ca2+ release channels (ryanodine receptors) of sarcoplasmic reticulum (SR) throug…
KEGG_VEGF_SIGNALING_PATHWAY	VEGF signaling pathway	41	12	9539	10116	-0.282	-1.28	0.53	0.71	There is now much evidence that VEGFR-2 is the major mediator of VEGF-driven responses in endothelial cells and it is considered to be a crucial signal transducer in both physiologic and pathologic angiogenesis. The binding of VEGF to VEGFR-2 leads to a cascade of different signaling pathways, resulting in the up-regulation of genes involved in mediating the proliferation and migration of endothe…
KEGG_MAPK_SIGNALING_PATHWAY	MAPK signaling pathway	145	32	10090	10116	-0.262	-1.04	0.54	0.71	The mitogen-activated protein kinase (MAPK) cascade is a highly conserved module that is involved in various cellular functions, including cell proliferation, differentiation and migration. Mammals express at least four distinctly regulated groups of MAPKs, extracellular signal-related kinases (ERK)-1/2, Jun amino-terminal kinases (JNK1/2/3), p38 proteins (p38alpha/beta/gamma/delta) and ERK5, tha…
KEGG_PPAR_SIGNALING_PATHWAY	PPAR signaling pathway	24	7	9270	10116	-0.289	-1.4	0.55	0.72	Peroxisome proliferator-activated receptors (PPARs) are nuclear hormone receptors that are activated by fatty acids and their derivatives. PPAR has three subtypes (PPARalpha, beta/delta, and gamma) showing different expression patterns in vertebrates. Each of them is encoded in a separate gene and binds fatty acids and eicosanoids. PPARalpha plays a role in the clearance of circulating or cellula…
KEGG_GALACTOSE_METABOLISM	Galactose metabolism	17	2	9910	10116	-0.286	-1.45	0.58	0.73
KEGG_ADHERENS_JUNCTION	Adherens junction	52	20	9496	10116	-0.266	-1.17	0.58	0.73	Cell-cell adherens junctions (AJs), the most common type of intercellular adhesions, are important for maintaining tissue architecture and cell polarity and can limit cell movement and proliferation. At AJs, E-cadherin serves as an essential cell adhesion molecules (CAMs). The cytoplasmic tail binds beta-catenin, which in turn binds alpha-catenin. Alpha-catenin is associated with F-actin bundles …
KEGG_GLYCEROPHOSPHOLIPID_METABOLISM	Glycerophospholipid metabolism	45	11	9664	10116	-0.268	-1.2	0.58	0.73
KEGG_REGULATION_OF_ACTIN_CYTOSKELETON	Regulation of actin cytoskeleton	112	27	9969	10116	-0.258	-1.04	0.58	0.73
KEGG_CHRONIC_MYELOID_LEUKEMIA	Chronic myeloid leukemia	54	26	10076	10116	-0.265	-1.14	0.59	0.73	Chronic myelogenous leukaemia (CML) is a biphasic disease, initiated by expression of the BCR/ABL fusion gene product in self-renewing, haematopoietic stem cells (HSCs). HSCs can differentiate into common myeloid progenitors (CMPs), which then differentiate into granulocyte/macrophage progenitors (GMPs). HSCs can also differentiate into common lymphoid progenitors (CLPs), which are the progenitor…
KEGG_ALANINE_ASPARTATE_AND_GLUTAMATE_METABOLISM	Alanine, aspartate and glutamate metabolism	19	4	9944	10116	-0.274	-1.37	0.6	0.73
KEGG_AXON_GUIDANCE	Axon guidance	73	18	9898	10116	-0.258	-1.07	0.6	0.73	Axon guidance represents a key stage in the formation of neuronal network. Axons are guided by a variety of guidance factors, such as netrins, ephrins, Slits, and semaphorins. These guidance cues are read by growth cone receptors, and signal transduction pathways downstream of these receptors converge onto the Rho GTPases to elicit changes in cytoskeletal organization that determine which way the…
KEGG_CYSTEINE_AND_METHIONINE_METABOLISM	Cysteine and methionine metabolism	19	7	9413	10116	-0.269	-1.35	0.61	0.73	Cysteine and methionine are sulfur-containing amino acids. Cysteine is synthesized from serine through different pathways in different organism groups. In bacteria and plants, cysteine is converted from serine (via acetylserine) by transfer of hydrogen sulfide. In animals, methionine-derived homocysteine is used as sulfur source and its condensation product with serine (cystathionine) is converte…
KEGG_SPHINGOLIPID_METABOLISM	Sphingolipid metabolism	23	5	9717	10116	-0.269	-1.3	0.61	0.73
KEGG_RNA_DEGRADATION	RNA degradation	38	25	7970	10116	-0.257	-1.17	0.63	0.74	The correct processing, quality control and turnover of cellular RNA molecules are critical to many aspects in the expression of genetic information. In eukaryotes, two major pathways of mRNA decay exist and both pathways are initiated by poly(A) shortening of the mRNA. In the 5' to 3' pathway, this is followed by decapping which then permits the 5' to 3' exonucleolytic degradation of transcripts…
KEGG_O_GLYCAN_BIOSYNTHESIS	O-Glycan biosynthesis	19	5	9858.5	10116	-0.257	-1.3	0.63	0.74	O-glycans are a class of glycans that modify serine or threonine residues of proteins. Biosynthesis of O-glycans starts from the transfer of N-acetylgalactosamine (GalNAc) to serine or threonine. The first GalNAc may be extended with sugars including galactose, N-acetylglucosamine, fucose, or sialic acid, but not mannose, glucose, or xylose. Depending on the sugars added, there are four common O-…
KEGG_DRUG_METABOLISM_OTHER_ENZYMES	Drug metabolism - other enzymes	16	7	9025	10116	-0.259	-1.32	0.63	0.74
KEGG_ADIPOCYTOKINE_SIGNALING_PATHWAY	Adipocytokine signaling pathway	34	5	9270	10116	-0.25	-1.15	0.65	0.75	Increased adipocyte volume and number are positively correlated with leptin production, and negatively correlated with production of adiponectin. Leptin is an important regulator of energy intake and metabolic rate primarily by acting at hypothalamic nuclei. Leptin exerts its anorectic effects by modulating the levels of neuropeptides such as NPY, AGRP, and alpha-MSH. This leptin action is throug…
KEGG_THYROID_CANCER	Thyroid cancer	18	4	9484	10116	-0.248	-1.24	0.65	0.75	Papillary thyroid carcinoma (PTC), the most frequent neoplasia originating from the thyroid epithelium, accounts for about 80% of all thyroid cancers. Chimeric oncogenes, created by chromosomal rearrangements involving prevalently RET and, to a less extent, NTRK1 loci, are implicated in the development of papillary carcinoma.These are inappropriately expressed and stimulate constitutive signaling…
KEGG_PROTEASOME	Proteasome	29	30	8142	10116	-0.244	-1.15	0.67	0.76	The proteasome is a protein-destroying apparatus involved in many essential cellular functions, such as regulation of cell cycle, cell differentiation, signal transduction pathways, antigen processing for appropriate immune responses, stress signaling, inflammatory responses, and apoptosis. It is capable of degrading a variety of cellular proteins in a rapid and timely fashion and most substrate …
KEGG_LONG_TERM_POTENTIATION	Long-term potentiation	39	5	10060	10116	-0.244	-1.11	0.67	0.76	Hippocampal long-term potentiation (LTP), a long-lasting increase in synaptic efficacy, is the molecular basis for learning and memory. Tetanic stimulation of afferents in the CA1 region of the hippocampus induces glutamate release and activation of glutamate receptors in dendritic spines. A large increase in i resulting from influx through NMDA receptors leads to constitutive activation of CaM k…
KEGG_CHEMOKINE_SIGNALING_PATHWAY	Chemokine signaling pathway	78	10	9797	10116	-0.238	-0.982	0.7	0.78	Inflammatory immune response requires the recruitment of leukocytes to the site of inflammation upon foreign insult. Chemokines are small chemoattractant peptides that provide directional cues for the cell trafficking and thus are vital for protective host response. In addition, chemokines regulate plethora of biological processes of hematopoietic cells to lead cellular activation, differentiatio…
KEGG_LYSINE_DEGRADATION	Lysine degradation	33	5	9450	10116	-0.229	-1.07	0.71	0.79
KEGG_TYPE_II_DIABETES_MELLITUS	Type II diabetes mellitus	21	8	9344	10116	-0.211	-1.04	0.72	0.79	Insulin resistance is strongly associated with type II diabetes. Diabetogenic factors including FFA, TNFalpha and cellular stress induce insulin resistance through inhibition of IRS1 functions. Serine/threonine phosphorylation, interaction with SOCS, regulation of the expression, modification of the cellular localization, and degradation represent the molecular mechanisms stimulated by them. Vari…
KEGG_VIBRIO_CHOLERAE_INFECTION	Vibrio cholerae infection	32	2	10064	10116	-0.203	-0.949	0.75	0.83	Cholera toxin (CTX) is one of the main virulence factors of Vibrio cholerae. Once secreted, CTX B-chain (CTXB) binds to ganglioside GM1 on the surface of the host's cells. After binding takes place, the entire CTX complex is carried from plasma membrane (PM) to endoplasmic reticulum (ER). In the ER, the A-chain (CTXA) is recognized by protein disulfide isomerase (PDI), unfolded, and delivered to …
KEGG_SNARE_INTERACTIONS_IN_VESICULAR_TRANSPORT	SNARE interactions in vesicular transport	26	7	8576	10116	-0.176	-0.825	0.77	0.84
KEGG_TIGHT_JUNCTION	Tight junction	63	23	9647	10116	-0.213	-0.899	0.78	0.84	Epithelial tight junctions (TJs) are composed of at least three types of transmembrane protein -occludin, claudin and junctional adhesion molecules (JAMs)- and a cytoplasmic 'plaque' consisting of many different proteins that form large complexes. The transmembrane proteins mediate cell adhesion and are thought to constitute the intramembrane and paracellular diffusion barriers. The cytoplasmic '…
KEGG_T_CELL_RECEPTOR_SIGNALING_PATHWAY	T cell receptor signaling pathway	58	7	10113	10116	-0.205	-0.882	0.8	0.85	Activation of T lymphocytes is a key event for an efficient response of the immune system. It requires the involvement of the T-cell receptor (TCR) as well as costimulatory molecules such as CD28. Engagement of these receptors through the interaction with a foreign antigen associated with major histocompatibility complex molecules and CD28 counter-receptors B7.1/B7.2, respectively, results in a s…
KEGG_LONG_TERM_DEPRESSION	Long-term depression	30	9	8870	10116	-0.122	-0.571	0.8	0.85	Cerebellar long-term depression (LTD), thought to be a molecular and cellular basis for cerebellar learning, is a process involving a decrease in the synaptic strength between parallel fiber (PF) and Purkinje cells (PCs) induced by the conjunctive activation of PFs and climbing fiber (CF). Multiple signal transduction pathways have been shown to be involved in this process. Activation of PFs term…
KEGG_NOTCH_SIGNALING_PATHWAY	Notch signaling pathway	33	14	9565	10116	-0.15	-0.692	0.8	0.85	The Notch signaling pathway is an evolutionarily conserved, intercellular signaling mechanism essential for proper embryonic development in all metazoan organisms in the Animal kingdom. The Notch proteins (Notch1-Notch4 in vertebrates) are single-pass receptors that are activated by the Delta (or Delta-like) and Jagged/Serrate families of membrane-bound ligands. They are transported to the plasma…
KEGG_ACUTE_MYELOID_LEUKEMIA	Acute myeloid leukemia	37	6	9484	10116	-0.117	-0.532	0.82	0.85	Two major types of genetic events are crucial for the molecular pathogenesis of acute myeloid leukemias (AML) : activating mutations of signal transduction intermediates and alterations in myeloid transcription factors governing hematopoietic differentiation. Both aberrant and constitutive activation of signal transduction molecules are found in about 50% of primary AML bone marrow samples, and s…
KEGG_B_CELL_RECEPTOR_SIGNALING_PATHWAY	B cell receptor signaling pathway	40	11	9539	10116	-0.16	-0.717	0.82	0.85	B cells are an important component of adaptive immunity. They produce and secrete millions of different antibody molecules, each of which recognizes a different (foreign) antigen. The B cell receptor (BCR) is an integral membrane protein complex that is composed of two immunoglobulin (Ig) heavy chains, two Ig light chains and two heterodimers of Ig-alpha and Ig-beta. After BCR ligation by antigen…
KEGG_GNRH_SIGNALING_PATHWAY	GnRH signaling pathway	54	16	9180	10116	-0.176	-0.773	0.84	0.86	Gonadotropin-releasing hormone (GnRH) secretion from the hypothalamus acts upon its receptor in the anterior pituitary to regulate the production and release of the gonadotropins, LH and FSH. The GnRHR is coupled to Gq/11 proteins to activate phospholipase C which transmits its signal to diacylglycerol (DAG) and inositol 1,4,5-trisphosphate (IP3). DAG activates the intracellular protein kinase C …
KEGG_EPITHELIAL_CELL_SIGNALING_IN_HELICOBACTER_PYLORI_INFECTION	Epithelial cell signaling in Helicobacter pylori infection	45	10	9563	10116	-0.128	-0.568	0.84	0.86	Two major virulence factors of H. pylori are the vacuolating cytotoxin (VacA) and the cag type-IV secretion system (T4SS) and its translocated effector protein, cytotoxin-associated antigen A (CagA). VacA binds to lipid rafts and glycosylphosphatidylinositol-anchored proteins (GPI-APs) of the target cell membrane. After insertion into the plasma membrane, VacA channels are endocytosed and eventua…
KEGG_ERBB_SIGNALING_PATHWAY	ErbB signaling pathway	60	6	9938	10116	-0.169	-0.728	0.86	0.87	The ErbB family of receptor tyrosine kinases (RTKs) couples binding of extracellular growth factor ligands to intracellular signaling pathways regulating diverse biologic responses, including proliferation, differentiation, cell motility, and survival. Ligand binding to the four closely related members of this RTK family -epidermal growth factor receptor (EGFR, also known as ErbB-1 or HER1), ErbB…
KEGG_UBIQUITIN_MEDIATED_PROTEOLYSIS	Ubiquitin mediated proteolysis	89	5	9853	10116	-0.176	-0.721	0.89	0.89	Protein ubiquitination plays an important role in eukaryotic cellular processes. It mainly functions as a signal for 26S proteasome dependent protein degradation. The addition of ubiquitin to proteins being degraded is performed by a reaction cascade consisting of three enzymes, named E1 (ubiquitin activating enzyme), E2 (ubiquitin conjugating enzyme), and E3 (ubiquitin ligase). Each E3 has speci…
KEGG_ALZHEIMERS_DISEASE	Alzheimer's disease	91	23	10060	10116	-0.172	-0.712	0.89	0.89	Alzheimer's disease (AD) is a chronic disorder that slowly destroys neurons and causes serious cognitive disability. AD is associated with senile plaques and neurofibrillary tangles (NFTs). Amyloid-beta (Abeta), a major component of senile plaques, has various pathological effects on cell and organelle function. The extracellular Abeta oligomers may activate caspases through activation of cell su…

## Sheet: GSVA-KEGG
id	logFC	AveExpr	t	P.Value	adj.P.Val	B
KEGG_DNA_REPLICATION	-0.957749	0.00812915	-10.1137	6.80902e-06	0.00126648	4.45799
KEGG_INTESTINAL_IMMUNE_NETWORK_FOR_IGA_PRODUCTION	-0.92403	-0.0251099	-8.47057	2.57803e-05	0.00195523	3.18335
KEGG_ONE_CARBON_POOL_BY_FOLATE	-0.820565	-0.00931679	-7.91958	4.22748e-05	0.00195523	2.69739
KEGG_NEUROACTIVE_LIGAND_RECEPTOR_INTERACTION	-0.773728	0.00195507	-7.91352	4.25119e-05	0.00195523	2.69186
KEGG_RETINOL_METABOLISM	0.919222	-0.0124952	7.64223	5.47961e-05	0.00195523	2.44022
KEGG_HOMOLOGOUS_RECOMBINATION	-0.741116	0.010232	-7.4004	6.91234e-05	0.00195523	2.20876
KEGG_ALPHA_LINOLENIC_ACID_METABOLISM	1.05387	0.0452879	7.26336	7.90539e-05	0.00195523	2.0745
KEGG_MISMATCH_REPAIR	-0.75248	0.011723	-7.20089	8.40959e-05	0.00195523	2.01255
KEGG_ASTHMA	-0.932703	-0.0690113	-6.55679	0.000163047	0.00336964	1.34496
KEGG_O_GLYCAN_BIOSYNTHESIS	0.619954	-0.00605411	6.45547	0.000181716	0.00337992	1.235
KEGG_PROXIMAL_TUBULE_BICARBONATE_RECLAMATION	0.826338	0.00549719	6.31747	0.000211043	0.0035288	1.08296
KEGG_CELL_CYCLE	-0.65301	-0.0124753	-6.24834	0.000227664	0.0035288	1.00581
KEGG_GLYCOSPHINGOLIPID_BIOSYNTHESIS_LACTO_AND_NEOLACTO_SERIES	-0.726816	0.0105594	-5.67201	0.00043841	0.005272	0.336162
KEGG_COMPLEMENT_AND_COAGULATION_CASCADES	-0.738156	-0.0111264	-5.6683	0.000440324	0.005272	0.331695
KEGG_CYTOKINE_CYTOKINE_RECEPTOR_INTERACTION	-0.612702	-0.00787816	-5.62655	0.000462516	0.005272	0.281269
KEGG_ARACHIDONIC_ACID_METABOLISM	0.752103	0.0133375	5.61064	0.000471289	0.005272	0.261994
KEGG_PRIMARY_IMMUNODEFICIENCY	-0.705674	0.00970234	-5.59192	0.00048185	0.005272	0.239258
KEGG_BLADDER_CANCER	-0.551395	-0.00400264	-5.2793	0.000702543	0.00725961	-0.148189
KEGG_HEMATOPOIETIC_CELL_LINEAGE	-0.563525	-0.0137951	-5.08924	0.000889421	0.00870696	-0.391002
KEGG_STEROID_HORMONE_BIOSYNTHESIS	0.643197	-0.0101249	4.73208	0.00140497	0.0130663	-0.862335
KEGG_PPAR_SIGNALING_PATHWAY	0.531153	-0.0380165	4.65746	0.00154941	0.0137068	-0.963284
KEGG_REGULATION_OF_AUTOPHAGY	0.624143	-0.0117184	4.62312	0.00162123	0.0137068	-1.01003
KEGG_OTHER_GLYCAN_DEGRADATION	0.592784	-0.00165577	4.53485	0.00182291	0.0147418	-1.131
KEGG_PEROXISOME	0.550845	-0.00616235	4.3258	0.00241748	0.018158	-1.42222
KEGG_SYSTEMIC_LUPUS_ERYTHEMATOSUS	-0.596277	-0.00275984	-4.31883	0.00244059	0.018158	-1.43203
KEGG_NUCLEOTIDE_EXCISION_REPAIR	-0.410014	-0.0174004	-4.16065	0.0030352	0.0215849	-1.65685
KEGG_DRUG_METABOLISM_OTHER_ENZYMES	-0.48619	0.030483	-4.13779	0.0031333	0.0215849	-1.68963
KEGG_PANCREATIC_CANCER	-0.420906	0.00019382	-3.97816	0.00392106	0.0254107	-1.92065
KEGG_VIRAL_MYOCARDITIS	-0.420995	0.0144006	-3.97085	0.00396188	0.0254107	-1.93131
KEGG_PYRIMIDINE_METABOLISM	-0.461834	0.000890635	-3.80657	0.00501048	0.031065	-2.17285
KEGG_MELANOMA	-0.398912	0.00145936	-3.66137	0.00618572	0.0368436	-2.38921
KEGG_VASOPRESSIN_REGULATED_WATER_REABSORPTION	0.360347	-0.00168552	3.61499	0.0066204	0.0368436	-2.45885
KEGG_P53_SIGNALING_PATHWAY	-0.402193	-0.00751051	-3.60625	0.00670583	0.0368436	-2.47199
KEGG_SMALL_CELL_LUNG_CANCER	-0.360837	0.000375289	-3.59258	0.00684194	0.0368436	-2.49259
KEGG_LYSOSOME	0.399291	-0.0100078	3.5836	0.00693293	0.0368436	-2.50612
KEGG_NON_HOMOLOGOUS_END_JOINING	-0.578001	0.0576721	-3.53564	0.00744103	0.0384453	-2.57856
KEGG_ALANINE_ASPARTATE_AND_GLUTAMATE_METABOLISM	0.524748	0.0156648	3.42213	0.00880746	0.0442753	-2.75098
KEGG_GLYCOLYSIS_GLUCONEOGENESIS	0.425697	-0.0197564	3.28193	0.0108707	0.0525362	-2.96565
KEGG_CARDIAC_MUSCLE_CONTRACTION	0.503279	-0.0465292	3.27315	0.0110157	0.0525362	-2.97914
KEGG_ARGININE_AND_PROLINE_METABOLISM	0.34905	0.00786013	3.19789	0.012346	0.0559594	-3.09512
KEGG_VALINE_LEUCINE_AND_ISOLEUCINE_DEGRADATION	0.412095	-0.0130234	3.19009	0.0124933	0.0559594	-3.10717
KEGG_CELL_ADHESION_MOLECULES_CAMS	-0.394218	0.000662428	-3.18262	0.012636	0.0559594	-3.1187
KEGG_SELENOAMINO_ACID_METABOLISM	0.374049	0.0185433	3.1081	0.0141567	0.0601178	-3.234
KEGG_LEUKOCYTE_TRANSENDOTHELIAL_MIGRATION	0.312182	0.0040182	3.10511	0.0142214	0.0601178	-3.23862
KEGG_STEROID_BIOSYNTHESIS	0.465542	-0.01173	3.01725	0.0162728	0.0649526	-3.37499
KEGG_AUTOIMMUNE_THYROID_DISEASE	-0.500927	0.0444642	-3.01168	0.0164128	0.0649526	-3.38364
KEGG_ALLOGRAFT_REJECTION	-0.500927	0.0444642	-3.01168	0.0164128	0.0649526	-3.38364
KEGG_BASE_EXCISION_REPAIR	-0.393329	0.0183833	-2.96967	0.0175101	0.0678517	-3.44898
KEGG_GLYCOSAMINOGLYCAN_BIOSYNTHESIS_KERATAN_SULFATE	-0.550271	0.0128732	-2.92744	0.0186902	0.0709465	-3.51473
KEGG_CITRATE_CYCLE_TCA_CYCLE	0.442009	-0.0473145	2.88952	0.01982	0.0737304	-3.57381
KEGG_GLIOMA	-0.333948	0.00868473	-2.86113	0.0207118	0.0755372	-3.61805
KEGG_BASAL_TRANSCRIPTION_FACTORS	0.361507	-0.00712927	2.73972	0.0250192	0.0894917	-3.80739
KEGG_CHEMOKINE_SIGNALING_PATHWAY	-0.272284	-0.00765588	-2.72066	0.0257747	0.0904546	-3.83711
KEGG_CHRONIC_MYELOID_LEUKEMIA	-0.293834	0.00584352	-2.70265	0.0265098	0.0913117	-3.86517
KEGG_RNA_DEGRADATION	-0.368969	-0.0159682	-2.65409	0.0286018	0.0967261	-3.94085
KEGG_PENTOSE_PHOSPHATE_PATHWAY	0.373476	0.027352	2.61466	0.030424	0.0989364	-4.00225
KEGG_NOTCH_SIGNALING_PATHWAY	-0.413591	-0.00747353	-2.60698	0.0307922	0.0989364	-4.0142
KEGG_JAK_STAT_SIGNALING_PATHWAY	-0.30743	0.010262	-2.60576	0.0308512	0.0989364	-4.0161
KEGG_ECM_RECEPTOR_INTERACTION	-0.472321	0.00295919	-2.54129	0.034135	0.106463	-4.11632
KEGG_RIBOSOME	0.655842	-0.0468594	2.53743	0.0343428	0.106463	-4.12232
KEGG_FATTY_ACID_METABOLISM	0.328287	-0.0401622	2.47308	0.0379965	0.115858	-4.22209
KEGG_VIBRIO_CHOLERAE_INFECTION	0.244159	-0.0142349	2.3996	0.0426516	0.127177	-4.33564
KEGG_VEGF_SIGNALING_PATHWAY	-0.283027	0.0194409	-2.3933	0.0430762	0.127177	-4.34535
KEGG_GRAFT_VERSUS_HOST_DISEASE	-0.432429	0.0463341	-2.34379	0.0465665	0.135334	-4.42154
KEGG_DILATED_CARDIOMYOPATHY	-0.350076	-0.0143476	-2.33131	0.0474893	0.135892	-4.44069
KEGG_GLUTATHIONE_METABOLISM	0.395059	-0.00371338	2.2946	0.0503134	0.141257	-4.49695
KEGG_PRIMARY_BILE_ACID_BIOSYNTHESIS	-0.501656	0.00246465	-2.27261	0.0520835	0.141257	-4.53055
KEGG_INOSITOL_PHOSPHATE_METABOLISM	0.331577	0.010384	2.27168	0.0521602	0.141257	-4.53198
KEGG_TYPE_I_DIABETES_MELLITUS	-0.380692	0.0349549	-2.26874	0.0524019	0.141257	-4.53646
KEGG_SULFUR_METABOLISM	0.33424	-0.0146546	2.21806	0.0567476	0.150787	-4.61363
KEGG_CALCIUM_SIGNALING_PATHWAY	-0.264413	-0.0047042	-2.18134	0.0601172	0.15749	-4.66929
KEGG_ENDOCYTOSIS	0.260027	-0.0145263	2.15467	0.0626875	0.161943	-4.70957
KEGG_HYPERTROPHIC_CARDIOMYOPATHY_HCM	-0.229039	0.0107412	-2.13023	0.0651378	0.165968	-4.74638
KEGG_LIMONENE_AND_PINENE_DEGRADATION	0.319344	-0.0362923	2.10838	0.0674066	0.169427	-4.77918
KEGG_OOCYTE_MEIOSIS	-0.243182	-0.0328306	-2.04793	0.0740957	0.182464	-4.86944
KEGG_GLYCOSPHINGOLIPID_BIOSYNTHESIS_GLOBO_SERIES	-0.277548	0.00585892	-2.03591	0.0754999	0.182464	-4.88728
KEGG_PHENYLALANINE_METABOLISM	0.323394	0.0150737	2.03561	0.0755363	0.182464	-4.88774
KEGG_GAP_JUNCTION	-0.247055	-0.0059021	-2.00385	0.0793749	0.189122	-4.93474
KEGG_PROGESTERONE_MEDIATED_OOCYTE_MATURATION	-0.204463	-0.0197544	-1.99578	0.0803805	0.189122	-4.94665
KEGG_APOPTOSIS	-0.235962	0.0187878	-1.98814	0.0813428	0.189122	-4.9579
KEGG_OXIDATIVE_PHOSPHORYLATION	0.393515	-0.025461	1.94848	0.086523	0.198682	-5.01611
KEGG_LONG_TERM_POTENTIATION	0.193868	0.00873535	1.86673	0.0982153	0.222781	-5.13473
KEGG_NITROGEN_METABOLISM	0.389583	0.0460136	1.84617	0.101385	0.226523	-5.16427
KEGG_PURINE_METABOLISM	-0.258676	0.0116613	-1.83853	0.102588	0.226523	-5.17521
KEGG_N_GLYCAN_BIOSYNTHESIS	0.187149	-0.0186756	1.8308	0.103818	0.226523	-5.18626
KEGG_SNARE_INTERACTIONS_IN_VESICULAR_TRANSPORT	0.223587	0.000826382	1.82508	0.104736	0.226523	-5.19442
KEGG_STARCH_AND_SUCROSE_METABOLISM	0.242043	-0.00693912	1.80979	0.107231	0.227023	-5.21619
KEGG_BETA_ALANINE_METABOLISM	0.277834	-0.0274463	1.80871	0.107409	0.227023	-5.21772
KEGG_NOD_LIKE_RECEPTOR_SIGNALING_PATHWAY	-0.237727	-0.0090944	-1.74445	0.118535	0.247724	-5.30835
KEGG_OLFACTORY_TRANSDUCTION	-0.298685	0.0108609	-1.72342	0.122404	0.252968	-5.3377
KEGG_PARKINSONS_DISEASE	0.352088	-0.0414835	1.70957	0.125016	0.255526	-5.35693
KEGG_PATHOGENIC_ESCHERICHIA_COLI_INFECTION	-0.200402	-0.00979196	-1.69155	0.128492	0.259778	-5.38186
KEGG_AXON_GUIDANCE	-0.1889	0.00945503	-1.6719	0.132384	0.262889	-5.4089
KEGG_GLYOXYLATE_AND_DICARBOXYLATE_METABOLISM	-0.26251	0.014706	-1.66954	0.132858	0.262889	-5.41213
KEGG_LEISHMANIA_INFECTION	-0.173313	-0.0182532	-1.63893	0.139159	0.272458	-5.45391
KEGG_INSULIN_SIGNALING_PATHWAY	0.218139	0.00463321	1.59968	0.147635	0.286043	-5.50691
KEGG_ARRHYTHMOGENIC_RIGHT_VENTRICULAR_CARDIOMYOPATHY_ARVC	-0.244232	-0.00972287	-1.56869	0.15466	0.296564	-5.5483
KEGG_PROPANOATE_METABOLISM	0.285369	-0.0403372	1.54532	0.160152	0.303963	-5.57922
KEGG_FOCAL_ADHESION	-0.21947	-0.0105937	-1.5191	0.166527	0.31287	-5.61363
KEGG_GALACTOSE_METABOLISM	0.262372	0.00863491	1.5043	0.170223	0.315183	-5.63289
KEGG_AMINO_SUGAR_AND_NUCLEOTIDE_SUGAR_METABOLISM	0.186594	-0.00813138	1.49687	0.172107	0.315183	-5.64253
KEGG_HUNTINGTONS_DISEASE	0.276149	-0.0454109	1.49399	0.172842	0.315183	-5.64626
KEGG_EPITHELIAL_CELL_SIGNALING_IN_HELICOBACTER_PYLORI_INFECTION	0.167705	-0.00690786	1.46742	0.179756	0.322087	-5.68046
KEGG_CIRCADIAN_RHYTHM_MAMMAL	-0.269647	-0.0142423	-1.46452	0.180524	0.322087	-5.68416
KEGG_VALINE_LEUCINE_AND_ISOLEUCINE_BIOSYNTHESIS	0.347394	-0.0437712	1.45965	0.181823	0.322087	-5.69039
KEGG_ETHER_LIPID_METABOLISM	0.15847	0.023525	1.32665	0.220585	0.387065	-5.85549
KEGG_BIOSYNTHESIS_OF_UNSATURATED_FATTY_ACIDS	0.155427	-0.011509	1.269	0.239477	0.416286	-5.92395
KEGG_GLYCINE_SERINE_AND_THREONINE_METABOLISM	-0.235878	0.024687	-1.25719	0.243509	0.419009	-5.93772
KEGG_WNT_SIGNALING_PATHWAY	-0.127725	-0.0135464	-1.25128	0.245549	0.419009	-5.94458
KEGG_PHOSPHATIDYLINOSITOL_SIGNALING_SYSTEM	0.226631	0.0228924	1.20588	0.261697	0.440009	-5.99655
KEGG_LYSINE_DEGRADATION	-0.160746	0.00829761	-1.20345	0.262586	0.440009	-5.99929
KEGG_TERPENOID_BACKBONE_BIOSYNTHESIS	-0.188779	-0.039764	-1.19557	0.265485	0.440895	-6.00817
KEGG_PATHWAYS_IN_CANCER	-0.121733	-0.00308945	-1.1823	0.270426	0.444784	-6.02302
KEGG_FRUCTOSE_AND_MANNOSE_METABOLISM	0.203564	0.00148815	1.17649	0.272609	0.444784	-6.02948
KEGG_AMYOTROPHIC_LATERAL_SCLEROSIS_ALS	-0.208167	-0.011676	-1.16124	0.27842	0.450313	-6.04635
KEGG_B_CELL_RECEPTOR_SIGNALING_PATHWAY	-0.107337	0.0166757	-1.05597	0.321272	0.515144	-6.15837
KEGG_LINOLEIC_ACID_METABOLISM	0.209191	0.0737713	1.01453	0.339494	0.539708	-6.20027
KEGG_REGULATION_OF_ACTIN_CYTOSKELETON	-0.0980651	-0.00894187	-0.944571	0.37203	0.58642	-6.26803
KEGG_T_CELL_RECEPTOR_SIGNALING_PATHWAY	-0.0964868	0.00991972	-0.92222	0.382898	0.595574	-6.28887
KEGG_ALZHEIMERS_DISEASE	0.161012	-0.0322864	0.91949	0.384241	0.595574	-6.29139
KEGG_PROTEIN_EXPORT	-0.216528	-0.0539829	-0.899113	0.394376	0.596497	-6.30999
KEGG_GLYCEROPHOSPHOLIPID_METABOLISM	0.117893	0.0171032	0.891395	0.398265	0.596497	-6.31694
KEGG_DORSO_VENTRAL_AXIS_FORMATION	-0.158385	0.0422288	-0.891341	0.398292	0.596497	-6.31699
KEGG_BUTANOATE_METABOLISM	-0.116564	-0.0124114	-0.883771	0.402133	0.596497	-6.32377
KEGG_PROTEASOME	-0.222952	-0.0183985	-0.882977	0.402537	0.596497	-6.32447
KEGG_GLYCOSAMINOGLYCAN_DEGRADATION	0.156974	0.0201063	0.879955	0.404079	0.596497	-6.32716
KEGG_PYRUVATE_METABOLISM	0.129162	-0.0222627	0.841203	0.424222	0.621302	-6.36097
KEGG_NICOTINATE_AND_NICOTINAMIDE_METABOLISM	0.0999335	-0.0147326	0.814766	0.43836	0.636993	-6.3833
KEGG_COLORECTAL_CANCER	-0.0890078	-0.028333	-0.800869	0.445921	0.642955	-6.39479
KEGG_GLYCOSAMINOGLYCAN_BIOSYNTHESIS_CHONDROITIN_SULFATE	0.15543	0.0129801	0.78431	0.455044	0.651063	-6.40827
KEGG_GNRH_SIGNALING_PATHWAY	-0.112552	0.014281	-0.773075	0.461305	0.65454	-6.41727
KEGG_UBIQUITIN_MEDIATED_PROTEOLYSIS	0.0929621	-0.00692484	0.76669	0.464889	0.65454	-6.42234
KEGG_ENDOMETRIAL_CANCER	0.100396	-0.00889707	0.750577	0.474014	0.65454	-6.43497
KEGG_TYROSINE_METABOLISM	-0.0976962	-0.02154	-0.750096	0.474288	0.65454	-6.43535
KEGG_VASCULAR_SMOOTH_MUSCLE_CONTRACTION	-0.0740899	-0.0105733	-0.748727	0.47507	0.65454	-6.43641
KEGG_RENIN_ANGIOTENSIN_SYSTEM	-0.12052	0.0168594	-0.739964	0.480088	0.656591	-6.44316
KEGG_AMINOACYL_TRNA_BIOSYNTHESIS	-0.0894248	-0.0205375	-0.715052	0.494545	0.671426	-6.46199
KEGG_MELANOGENESIS	-0.0879947	-0.00634601	-0.699513	0.503701	0.678901	-6.47344
KEGG_METABOLISM_OF_XENOBIOTICS_BY_CYTOCHROME_P450	0.152425	0.00336365	0.662248	0.526089	0.701247	-6.5
KEGG_SPHINGOLIPID_METABOLISM	-0.1174	-0.00404578	-0.659407	0.527821	0.701247	-6.50197
KEGG_TYPE_II_DIABETES_MELLITUS	-0.151656	0.0380392	-0.648408	0.534556	0.702922	-6.50953
KEGG_PROSTATE_CANCER	-0.0673041	-0.00193147	-0.645024	0.536639	0.702922	-6.51184
KEGG_PENTOSE_AND_GLUCURONATE_INTERCONVERSIONS	-0.118703	-0.0122338	-0.637589	0.541233	0.703981	-6.51686
KEGG_FC_GAMMA_R_MEDIATED_PHAGOCYTOSIS	-0.076296	0.00235371	-0.61726	0.55391	0.711999	-6.53032
KEGG_GLYCOSPHINGOLIPID_BIOSYNTHESIS_GANGLIO_SERIES	0.144293	-0.0241157	0.615441	0.555053	0.711999	-6.53151
KEGG_TGF_BETA_SIGNALING_PATHWAY	-0.0775655	-0.0471192	-0.600496	0.564494	0.717603	-6.54112
KEGG_RIG_I_LIKE_RECEPTOR_SIGNALING_PATHWAY	0.0756655	0.0154133	0.596337	0.567138	0.717603	-6.54376
KEGG_ACUTE_MYELOID_LEUKEMIA	-0.081919	0.0131018	-0.57857	0.57851	0.726148	-6.55484
KEGG_NON_SMALL_CELL_LUNG_CANCER	-0.0753224	2.63942e-05	-0.570811	0.583517	0.726148	-6.55959
KEGG_MTOR_SIGNALING_PATHWAY	0.0626856	0.0325193	0.567589	0.585603	0.726148	-6.56154
KEGG_TOLL_LIKE_RECEPTOR_SIGNALING_PATHWAY	-0.0531922	0.000967254	-0.552126	0.595671	0.733741	-6.57076
KEGG_GLYCOSYLPHOSPHATIDYLINOSITOL_GPI_ANCHOR_BIOSYNTHESIS	-0.0657809	-0.00199916	-0.543071	0.601611	0.734941	-6.57605
KEGG_DRUG_METABOLISM_CYTOCHROME_P450	-0.123427	0.0105652	-0.538612	0.604548	0.734941	-6.57863
KEGG_THYROID_CANCER	0.0786425	0.0196215	0.526841	0.612336	0.736426	-6.58534
KEGG_TIGHT_JUNCTION	-0.0516544	0.00739617	-0.519212	0.617412	0.736426	-6.58961
KEGG_HISTIDINE_METABOLISM	-0.0742202	-0.00941422	-0.509067	0.624196	0.736426	-6.5952
KEGG_ABC_TRANSPORTERS	0.0967506	0.00438207	0.5089	0.624308	0.736426	-6.59529
KEGG_TAURINE_AND_HYPOTAURINE_METABOLISM	-0.0707603	0.025643	-0.507026	0.625566	0.736426	-6.59631
KEGG_BASAL_CELL_CARCINOMA	-0.0821761	0.00513007	-0.490626	0.636625	0.744732	-6.6051
KEGG_FOLATE_BIOSYNTHESIS	0.109055	-0.0632597	0.42353	0.682863	0.793828	-6.63819
KEGG_TRYPTOPHAN_METABOLISM	-0.0665232	0.0289916	-0.410684	0.691888	0.799324	-6.644
KEGG_PRION_DISEASES	0.064746	-0.00487241	0.379904	0.713724	0.819461	-6.65721
KEGG_RIBOFLAVIN_METABOLISM	-0.0776496	0.0184652	-0.371322	0.719864	0.820481	-6.66072
KEGG_ADIPOCYTOKINE_SIGNALING_PATHWAY	0.0524931	-0.00175401	0.366344	0.723435	0.820481	-6.66272
KEGG_NEUROTROPHIN_SIGNALING_PATHWAY	0.0401664	-0.0154044	0.335427	0.745773	0.840689	-6.67454
KEGG_SPLICEOSOME	0.0504697	-0.0307075	0.319382	0.757469	0.84873	-6.68028
KEGG_PANTOTHENATE_AND_COA_BIOSYNTHESIS	0.0549622	0.00562547	0.289273	0.779594	0.86829	-6.69031
KEGG_ADHERENS_JUNCTION	0.0324323	0.00435208	0.260025	0.801292	0.887145	-6.69912
KEGG_ANTIGEN_PROCESSING_AND_PRESENTATION	-0.0388883	0.0206514	-0.248326	0.810024	0.890575	-6.70239
KEGG_CYSTEINE_AND_METHIONINE_METABOLISM	-0.036161	0.00889559	-0.243056	0.813967	0.890575	-6.70381
KEGG_MAPK_SIGNALING_PATHWAY	-0.0227952	0.00575178	-0.198366	0.847617	0.917628	-6.71467
KEGG_CYTOSOLIC_DNA_SENSING_PATHWAY	0.0164373	0.0216304	0.172456	0.867284	0.917628	-6.71996
KEGG_NATURAL_KILLER_CELL_MEDIATED_CYTOTOXICITY	0.0197153	-7.42248e-05	0.172065	0.867582	0.917628	-6.72004
KEGG_RENAL_CELL_CARCINOMA	-0.0196915	0.00788023	-0.169943	0.869197	0.917628	-6.72044
KEGG_ERBB_SIGNALING_PATHWAY	-0.0226762	-0.0027446	-0.167567	0.871007	0.917628	-6.72088
KEGG_ALDOSTERONE_REGULATED_SODIUM_REABSORPTION	-0.0266439	0.0354095	-0.165171	0.872832	0.917628	-6.72132
KEGG_MATURITY_ONSET_DIABETES_OF_THE_YOUNG	-0.0720614	0.00950849	-0.164653	0.873227	0.917628	-6.72142
KEGG_GLYCEROLIPID_METABOLISM	0.0214113	-0.0136634	0.143275	0.889552	0.926693	-6.72505
KEGG_RNA_POLYMERASE	-0.0300809	-0.00599104	-0.140314	0.891817	0.926693	-6.72551
KEGG_FC_EPSILON_RI_SIGNALING_PATHWAY	-0.014973	0.0155652	-0.127489	0.901642	0.931697	-6.72741
KEGG_TASTE_TRANSDUCTION	-0.0271666	0.0203519	-0.0981194	0.924207	0.947264	-6.73107
KEGG_ASCORBATE_AND_ALDARATE_METABOLISM	-0.0167632	-0.0216522	-0.0946307	0.926893	0.947264	-6.73144
KEGG_PORPHYRIN_AND_CHLOROPHYLL_METABOLISM	-0.0131149	0.00495464	-0.0732423	0.943379	0.958844	-6.73343
KEGG_HEDGEHOG_SIGNALING_PATHWAY	0.0103799	0.0145768	0.0638614	0.950619	0.960952	-6.73414
KEGG_LONG_TERM_DEPRESSION	0.00344483	0.0320914	0.0308705	0.976115	0.978798	-6.73587
KEGG_GLYCOSAMINOGLYCAN_BIOSYNTHESIS_HEPARAN_SULFATE	-0.00609799	0.000486747	-0.0274021	0.978798	0.978798	-6.73598
